# Supplementary material for: FOXO3 regulates a common genomic program in aging and glioblastoma stem cells
Source: Aging Cancer. Author manuscript; Available in PMC 2022 Oct 26. (PMC9601604; doi:10.1002/aac2.12043)
Supplement: SuppTable-1 [file NIHMS1841143-supplement-SuppTable-1.xlsx]

## Sheet: Sheet1
LISA analysis identifies potential co-regulators of genes upregulated in FOXO3 high GBMs
Transcription Factor	1st Sample p-value	2nd Sample p-value	3rd Sample p-value	4th Sample p-value	5th Sample p-value
RNF2	5603;5.12E-17	5768;1.11E-08	5769;8.08E-04	45391;2.45E-02	8798;2.45E-02
ZBTB14	65146;2.53E-16
SOX2	67317;1.00E-15	44233;5.13E-07	33219;1.10E-06	58178;1.35E-06	67318;4.49E-06
KLF9	49949;4.33E-15	62800;3.43E-03	62799;8.66E-02	62637;2.07E-01	62636;5.93E-01
ZNF467	65062;1.33E-12
EGR2	65147;1.04E-11	65179;4.87E-09	64860;2.78E-06	64861;2.09E-05	42823;6.13E-01
ZNF282	77149;1.51E-11	77148;1.46E-10
TCF7L1	70803;1.89E-11	70804;5.14E-04	35485;1.01E-02	37385;1.12E-02	70802;6.05E-02
SMC1A	2896;1.91E-11	2895;7.84E-06	2897;2.25E-02	2894;7.21E-02	71860;2.07E-01
598-SKD	49466;3.70E-11	49461;7.94E-08	49467;1.74E-07	49468;2.28E-05	49462;2.20E-02
ZBTB26	65120;5.82E-11	65121;3.93E-04
MYC	70810;6.74E-11	70561;1.12E-07	38193;5.91E-06	76149;2.27E-05	37175;3.74E-05
IKZF2	64556;1.21E-10	64555;1.07E-07
SP1	65151;1.40E-10	70815;3.40E-07	5395;5.29E-04	70811;1.16E-02	70812;1.53E-02
SP2	65084;1.44E-10	46246;2.53E-02	64559;3.04E-02	38843;1.24E-01	46176;1.73E-01
TFAP2A	56820;2.16E-10	56821;9.00E-08	56819;1.02E-06	36958;8.83E-06	2401;2.89E-05
ZNF263	73965;3.33E-10	45726;3.16E-03	2157;1.03E-02	2158;3.57E-02	42885;2.59E-01
ERG	37633;4.83E-10	33459;1.89E-09	37635;5.86E-09	53296;8.03E-06	37639;1.14E-05
ZFP64	65123;1.18E-09	65122;4.73E-07	63982;5.48E-03	63981;1.38E-02	65130;4.32E-01
GLIS1	65214;1.36E-09	63689;4.07E-05	63690;1.45E-03	38673;8.40E-01
ZBTB17	47490;2.08E-09	49276;2.04E-08	49279;1.32E-07	47489;1.44E-03	54514;6.83E-02
ZNF281	65127;6.21E-09	42805;3.64E-01
EGR3	65186;6.22E-09
ZNF534	77098;7.27E-09
ZNF202	73970;8.02E-09	62488;1.21E-02	62487;1.16E-01
MAZ	65115;1.52E-08	45867;3.54E-05	63210;1.57E-02	74571;1.09E-01	45788;1.15E-01
AR	56116;9.25E-08	48085;8.29E-07	48086;2.88E-06	48088;5.51E-06	76153;8.92E-06
ZNF519	77103;1.24E-07
WDR5	58506;1.68E-07	52436;7.09E-04	52432;3.69E-03	52434;6.02E-02	71281;1.23E-01
KLF15	65197;1.70E-07	65072;1.75E-04	65198;1.75E-02	42729;2.69E-01
POLR3D	74909;1.90E-07	74907;6.10E-05	74906;2.59E-02	68061;5.58E-01	36361;6.20E-01
E2F1	2280;1.94E-07	44312;1.53E-06	44324;7.83E-05	44316;8.83E-05	44325;1.11E-04
MEF2B	53873;1.96E-07	53874;2.54E-07	53877;1.52E-06	53878;1.74E-03	55566;1.87E-02
PRDM1	65133;2.02E-07	62701;1.05E-05	62702;1.31E-03	51435;1.51E-01	45747;1.95E-01
CNOT3	76964;2.44E-07	76965;7.75E-03	76966;4.84E-01
YY1	65204;2.72E-07	46364;5.95E-02	46226;6.76E-02	46170;1.70E-01	46204;1.73E-01
ZNF468	77113;3.11E-07
FOXA1	71807;4.65E-07	36842;5.86E-05	33518;6.02E-05	33143;1.48E-04	51450;3.67E-04
ASXL1	76682;5.56E-07
TFAP2C	9508;7.61E-07	39978;8.43E-06	9510;5.74E-03	2403;7.70E-03	9507;7.70E-03
POLR2AphosphoS5	64760;9.48E-07	64761;2.39E-06	63407;7.29E-02	63406;8.96E-02
POU5F1	4924;9.75E-07	33866;1.58E-04	5753;3.57E-03	49996;1.04E-02	34100;1.67E-02
ZNF341	65129;1.26E-06	62930;5.94E-04	62931;1.44E-03
NELFE	53338;1.44E-06	53337;2.19E-01	69817;7.74E-01	45947;7.89E-01	69814;8.78E-01
ESR1	36104;1.47E-06	36107;3.75E-05	36106;8.03E-05	35046;1.78E-04	6581;2.41E-04
ZBTB42	65139;1.84E-06
552-SKD	49464;2.30E-06	49465;3.63E-06	49463;1.49E-05	49460;1.54E-01	49459;2.29E-01
TFCP2	42871;2.52E-06
TERC	32853;2.72E-06	32856;2.26E-04	32850;4.51E-04	32848;1.42E-03
ZSCAN20	64442;2.82E-06	64441;4.34E-06
MYOD1	36077;3.24E-06	36075;1.60E-03	75839;1.76E-02	42734;6.60E-01
TRIM25	77300;3.65E-06	77299;2.27E-05	62994;8.52E-01	62995;9.32E-01	77298;1.00E+00
TRIM24	2405;3.68E-06	69201;9.13E-06	69203;3.91E-04	69202;9.28E-04	2404;2.66E-02
NEUROG2	76815;3.72E-06	76816;4.90E-06	76818;3.17E-05	76813;1.46E-04	76819;1.88E-04
EBF3	76849;4.01E-06	76846;4.42E-05	76848;2.77E-01	76847;2.94E-01	76845;4.76E-01
HEXIM1	57092;4.03E-06	72609;2.25E-01	72607;3.18E-01	72604;7.52E-01	68828;7.52E-01
SNAI2	48334;4.30E-06	48332;2.30E-03	48333;1.15E-02	48343;1.81E-02	48338;1.99E-02
CBFB	37604;6.09E-06	74545;4.05E-05	37607;4.78E-03	37640;9.10E-02	37606;2.10E-01
OSR2	65108;6.11E-06	63286;2.47E-02	63285;3.51E-02
SRF	51591;6.12E-06	51595;1.74E-01	51590;4.10E-01	46167;5.15E-01	51596;8.78E-01
NR3C1	41737;7.13E-06	54128;2.64E-05	41735;3.25E-05	37093;1.56E-04	46052;3.47E-04
GATA3	56598;7.40E-06	46033;2.78E-05	56402;3.81E-05	56601;1.20E-04	2324;9.35E-04
ZNF18	65171;9.03E-06	65019;1.60E-03	65018;1.34E-02	73972;4.23E-01	74653;9.98E-01
RUNX2	74116;9.37E-06	74546;4.05E-04	74117;3.83E-03	5373;2.79E-02
SP4	65110;9.84E-06	65111;1.17E-05	65112;2.91E-01	46179;9.91E-01
SIX2	69247;1.06E-05	69249;3.76E-04	69246;5.12E-03	67425;5.12E-03	67424;1.00E-01
RAD21	46366;1.11E-05	46041;6.56E-04	2389;2.97E-03	2392;1.63E-02	46164;2.66E-02
MAX	37173;1.12E-05	33177;1.82E-05	38287;8.69E-05	46180;7.89E-04	33197;4.77E-03
PR	53979;1.19E-05	53981;1.84E-05	33567;6.23E-05	39770;8.63E-05	53983;9.25E-05
NANOG	51520;1.34E-05	34102;4.69E-05	51513;5.28E-05	51516;7.32E-05	34089;8.55E-05
MXI1	46038;1.35E-05	45866;3.72E-02	45810;7.39E-01	45879;9.34E-01	45695;9.91E-01
CTNNB1	53653;1.81E-05	52245;6.15E-03	40223;2.27E-01	52243;2.62E-01	52247;3.96E-01
MYH11	37608;2.02E-05	37623;4.12E-02	37589;5.31E-01	37625;8.68E-01
ZNF664	64313;2.24E-05	64314;1.66E-02
FOSL2	63298;2.26E-05	63919;2.28E-04	62718;4.02E-04	64789;4.47E-04	63983;3.71E-03
SMAD3	34012;2.54E-05	276;3.68E-05	39365;7.75E-04	34016;1.73E-03	71283;3.56E-03
NOTCH1	73405;2.71E-05	73404;4.58E-04	73403;2.44E-01	75003;3.33E-01	43101;4.66E-01
HOXC9	43893;2.72E-05	43894;1.03E-01
NRF1	58939;2.99E-05	58936;4.36E-05	58937;1.18E-04	58940;1.61E-03	46034;2.73E-02
BRD4	75559;3.47E-05	36299;5.37E-04	48447;6.51E-04	68711;6.74E-04	48448;1.34E-03
GRHL3	74688;3.61E-05	74687;1.06E-01	33916;8.05E-01
FEZF1	65116;3.66E-05	64604;3.63E-03	64605;3.66E-03
KDM2B	58062;3.79E-05	58083;4.17E-04	58079;2.30E-03	58086;3.28E-03	58074;3.48E-03
ELF1	37578;4.51E-05	46266;6.84E-01	49239;8.76E-01	38756;8.86E-01	49870;9.53E-01
SPI1	55393;4.88E-05	53298;8.44E-03	50730;1.69E-02	55390;2.57E-02	55397;7.90E-02
TCF4	51609;4.99E-05	72366;2.28E-02	54670;5.43E-02	11;7.76E-02	51608;1.14E-01
MYOG	75838;5.04E-05
ZBTB6	65190;5.31E-05	65192;8.88E-05	65189;1.44E-03
GTF2I	50712;5.94E-05	50715;1.42E-04	50714;3.49E-04	50694;6.71E-04	50695;2.27E-03
ZNF770	65164;6.26E-05
CTCF	45984;7.46E-05	50988;1.69E-04	45708;2.91E-04	50991;3.51E-04	50987;3.91E-04
EOMES	1006;8.02E-05	51448;6.31E-02	38649;4.32E-01	51445;7.97E-01
TTF2	36238;1.21E-04	36230;1.06E-02	36232;9.01E-02
GATA2	46032;1.23E-04	67734;1.84E-02	37587;6.16E-02	67747;1.21E-01	67761;1.37E-01
JMJD6	74838;1.24E-04	74836;1.58E-01	43064;7.27E-01	43063;7.56E-01	43089;8.76E-01
BCL11A	46186;1.35E-04	46178;3.83E-03	43823;4.05E-02	62560;4.80E-01	62561;7.27E-01
ZNF610	73937;1.51E-04	64256;8.95E-01	64255;9.97E-01
ZNF143	71042;1.52E-04	71040;1.54E-03	36777;5.35E-02	71039;3.15E-01	71041;4.48E-01
RBPJ	73406;1.68E-04	73407;9.47E-03	73408;2.26E-02	68486;7.17E-02	42863;3.04E-01
ASCL1	70121;1.82E-04	49726;3.53E-04	49724;2.16E-03	70122;4.45E-03	70120;8.09E-03
PRDM14	966;1.85E-04	68962;3.12E-02
ATF3	32784;1.96E-04	62976;1.03E-01	68460;1.19E-01	64077;5.05E-01	63683;5.50E-01
HIF1A	49446;1.99E-04	49447;2.34E-04	67700;2.21E-01	47092;2.45E-01	47089;2.69E-01
ZNF257	65126;2.06E-04	73966;2.13E-04	65218;6.42E-02
TET3	43669;2.49E-04	39719;2.37E-02	33988;8.36E-01
PRPF4	63023;2.74E-04	63022;4.09E-03	63089;1.72E-02	63090;3.77E-02
SMAD2/3	1082;2.87E-04	1083;5.32E-02	51567;8.93E-02	1081;2.30E-01	51565;4.07E-01
TEAD4	70162;3.20E-04	43300;7.94E-03	43301;1.62E-02	41391;3.31E-02	46107;4.03E-02
EGR1	46169;3.41E-04	46298;7.69E-04	1982;6.58E-03	4;8.73E-03	46086;1.68E-02
RELA	53599;3.57E-04	71203;1.78E-03	71228;3.63E-03	71230;4.65E-03	71229;5.51E-03
TET2	70095;3.57E-04	70093;1.17E-03	70097;3.84E-01	55283;4.14E-01	68663;4.62E-01
BMI1	42814;3.61E-04	49259;4.08E-03	49263;1.34E-02	50021;1.07E-01	49255;2.83E-01
CHRM2	34675;3.68E-04	52574;6.45E-02	52573;6.46E-02	39012;2.31E-01	34677;4.14E-01
PRDM6	65125;3.72E-04
GREB1	36802;3.81E-04	36810;2.27E-03	36811;2.77E-03	36806;4.41E-03	36822;5.43E-03
E2F7	38589;3.89E-04	38586;4.66E-03	38591;7.54E-03	38590;2.24E-02	38588;4.83E-02
TLE3	36814;4.12E-04
ZBTB48	65155;4.28E-04	75273;2.12E-01	75274;4.54E-01	75276;6.09E-01	75278;7.31E-01
KDM5B	47273;4.29E-04	47276;9.32E-04	47267;1.45E-02	47285;1.79E-02	47265;1.32E-01
FLI1	37056;4.37E-04	37057;6.48E-04	72360;1.61E-02	37579;2.84E-02	53301;2.63E-01
RUNX1	37619;4.37E-04	34568;3.47E-03	51754;7.15E-03	58031;7.84E-03	59416;8.28E-03
RELB	68052;4.99E-04	68053;1.45E-02	76403;1.60E-02	76402;2.69E-01	42745;4.62E-01
RARA	53300;5.44E-04	49621;2.31E-02	49616;3.74E-02	67427;3.80E-02	2811;7.00E-02
NR2F1	35628;6.05E-04	56817;9.49E-03	38640;2.22E-01	56818;4.67E-01	64996;9.43E-01
NEUROD1	70118;6.14E-04	74357;4.91E-03	70117;1.46E-02	74348;1.06E-01	74342;5.65E-01
TCF7L2	45723;6.87E-04	46022;7.86E-03	45714;3.90E-02	45979;4.18E-02	43061;5.08E-02
TCF7	50136;7.13E-04	63592;1.16E-02	50135;7.83E-02	63591;8.05E-02	50140;3.05E-01
REST	46198;8.31E-04	64779;1.40E-02	47870;1.51E-02	47851;1.91E-02	46172;2.06E-02
TCF12	35478;9.22E-04	9198;1.58E-02	46166;4.84E-02	37602;6.30E-02	9197;1.00E-01
PRDM10	63034;9.23E-04	63035;1.92E-01
ZNF740	64374;9.77E-04	64373;1.20E-03	63820;2.88E-01	63819;5.46E-01
SMARCA4	64634;9.91E-04	72129;2.12E-03	64633;6.08E-03	72102;3.60E-02	72119;6.31E-02
CEBPB	64670;1.01E-03	63153;1.95E-03	64669;2.13E-03	62938;3.42E-03	63003;3.47E-03
ZNF335	63295;1.01E-03	63294;8.06E-03	70556;9.22E-02	70555;2.86E-01	70558;4.14E-01
SOX10	52549;1.03E-03
SMC3	2899;1.03E-03	2898;3.10E-03	41382;3.93E-02	62504;2.53E-01	45816;6.09E-01
JUND	46191;1.05E-03	5925;6.30E-03	76277;2.84E-02	46351;4.23E-02	46372;6.93E-02
SMAD1	51554;1.06E-03	51557;4.43E-03	8447;3.58E-02	51555;9.93E-02	51558;2.52E-01
NR2F2	36804;1.06E-03	35621;1.23E-02	43165;9.35E-02	50972;1.51E-01	50976;6.98E-01
PRDM11	52171;1.08E-03	52170;6.54E-01
5HMC	55290;1.08E-03	44877;1.69E-01	55285;2.08E-01	44876;3.73E-01	70102;6.13E-01
ZNF449	65165;1.29E-03
TALE	37767;1.31E-03	37768;4.37E-02	52214;1.99E-01	52209;4.34E-01	52210;4.47E-01
HSF2	38862;1.31E-03	38579;3.46E-02	38573;1.09E-01	38575;2.19E-01	38561;2.43E-01
SOX4	47590;1.31E-03	47591;1.26E-01	71748;5.55E-01	38749;6.89E-01	71747;7.65E-01
IRX5	42682;1.31E-03
IGF1R	397;1.31E-03
OTX2	74345;1.32E-03	51522;9.67E-03	51524;1.91E-02	74351;2.64E-02	50896;2.70E-02
CREB1	67718;1.33E-03	67720;1.97E-03	5549;1.79E-02	67714;4.56E-02	37349;8.38E-02
MLLT3	50436;1.34E-03	50437;1.50E-01	68664;4.32E-01	50993;7.01E-01	73462;9.82E-01
FOXA2	46227;1.37E-03	52683;2.60E-02	37366;1.08E-01	3262;1.10E-01	51455;1.12E-01
CHD8	53399;1.40E-03	51104;5.46E-02	53397;3.32E-01	53400;6.45E-01	53398;9.00E-01
ZKSCAN5	77183;1.53E-03
ZNF382	65074;1.54E-03	65076;1.06E-02	73951;4.12E-02	65138;1.16E-01	65077;1.52E-01
RARG	49617;1.55E-03	49619;1.37E-02	49623;3.09E-02	49618;3.60E-02	49622;2.17E-01
SMARCC1	72130;1.55E-03	72101;1.78E-01	72110;2.25E-01	44427;2.29E-01	44425;2.61E-01
ZNF92	49482;1.58E-03
FOXP1	1013;1.68E-03	1012;2.93E-02	59439;4.38E-02	59441;5.88E-02	54152;8.47E-02
HES2	64928;1.70E-03	64216;1.76E-03	64119;5.04E-03	64120;1.15E-02	64242;2.34E-02
JUN	56634;1.73E-03	56632;1.85E-03	56633;2.47E-03	45685;2.22E-02	45830;2.52E-02
PBX3	56901;1.80E-03	46358;2.91E-03	46082;2.17E-01	46121;2.31E-01	42859;1.00E+00
STAT4	37177;1.81E-03	37180;2.73E-02	37187;4.14E-01	37182;4.34E-01	37184;4.52E-01
IRF5	37185;1.83E-03	37183;3.89E-01	33481;4.32E-01	37186;5.39E-01	37190;5.87E-01
TRIM28	49606;1.95E-03	57090;4.43E-03	52087;7.20E-02	49609;4.82E-01	1178;5.19E-01
ZNF783	77039;1.97E-03
ZNF384	65106;1.98E-03	45634;2.75E-02	45922;7.74E-01
PPARG	55135;2.09E-03	55134;2.49E-02	50408;3.57E-02	4492;4.06E-02	55125;8.01E-02
TP63	44228;2.12E-03	36141;1.15E-02	36140;1.22E-02	52302;1.24E-02	58190;2.17E-02
STAT5B	53633;2.17E-03	53636;3.73E-03	53629;4.12E-03	53628;6.80E-02	53637;1.52E-01
TAL1	37596;2.27E-03	36366;3.89E-03	36251;1.65E-02	4616;3.43E-02	44435;3.82E-02
BHLHE40	64945;2.30E-03	64946;5.74E-03	45557;7.82E-02	7302;1.13E-01	42813;2.66E-01
TEAD1	48240;2.31E-03	54611;2.29E-02	56535;1.01E-01	71237;1.07E-01	54612;2.87E-01
CREBBP	45422;2.43E-03	8782;2.43E-03	39654;6.74E-03	42638;2.54E-02	2749;1.23E-01
ZNF22	65178;2.45E-03	65173;8.55E-02	65176;2.64E-01	65172;4.62E-01	65177;6.72E-01
NCOR2	39653;2.48E-03	39657;7.84E-02	35525;4.85E-01	35093;9.68E-01
TAF1	46196;2.58E-03	46258;1.35E-02	46197;1.09E-01	46282;1.59E-01	46345;2.82E-01
ATF4	55517;2.63E-03	55516;4.26E-03	55518;6.08E-03	54129;1.98E-02	54139;5.52E-02
ZBTB33	63843;2.65E-03	63844;3.57E-03	63347;7.09E-01	48276;7.15E-01	63756;7.61E-01
MBD2	48825;2.76E-03	48827;1.51E-02	40334;2.92E-02	48130;1.21E-01	53479;1.96E-01
XRN2	36237;2.91E-03	36234;2.26E-01	58846;2.60E-01	58840;6.09E-01	58844;7.16E-01
GLIS2	63825;3.12E-03	63826;6.08E-03	38768;4.47E-02
FOXM1	39443;3.16E-03	39484;4.23E-03	39495;8.66E-03	39498;1.09E-02	68837;2.50E-02
WT1	64978;3.36E-03	64977;9.93E-02
TP53	44769;3.38E-03	44764;2.21E-02	52091;3.06E-02	52092;4.44E-02	52167;4.52E-02
ATF2	63009;3.44E-03	63008;1.59E-02	64957;4.03E-01	74640;8.84E-01	46193;9.19E-01
ZNF217	45978;3.68E-03	42884;2.54E-01
CHD7	49781;3.78E-03	45231;8.67E-01	8808;8.67E-01	45392;9.22E-01	8771;9.22E-01
CTCFL	55775;3.79E-03	55779;1.21E-01	55787;2.76E-01	55785;4.29E-01	55771;4.99E-01
KMT2A	73715;3.85E-03	73716;1.65E-01	77486;2.24E-01	68010;3.31E-01	50992;4.47E-01
TFAP4	74431;3.85E-03	74432;6.65E-02	62716;6.55E-01	62715;9.53E-01
PCGF2	8552;3.93E-03	57666;2.81E-01	48356;7.26E-01	48355;9.10E-01
TP73	6546;4.04E-03	6544;9.43E-03	6543;1.07E-02	6545;1.45E-02	74649;7.72E-01
BRDU	35293;4.09E-03	35289;1.10E-02	35287;8.92E-02	35291;1.93E-01	35295;1.93E-01
ZNF398	77130;4.15E-03
ZNF695	77059;4.35E-03
NCOA1	72451;4.54E-03	72449;3.49E-01	72452;4.82E-01	72450;5.79E-01	42735;7.23E-01
EGFR	55206;4.74E-03	55207;2.71E-01
NFKB1	76401;4.78E-03	68051;3.00E-02	76400;5.51E-02	68048;1.60E-01	42698;2.61E-01
ZNF554	65061;4.81E-03
KLF1	65188;5.47E-03	63869;1.01E-01	64685;1.10E-01	64686;1.37E-01	39350;1.69E-01
CEBPG	62690;5.51E-03	62691;1.14E-01	64053;7.59E-01	38690;8.30E-01	64052;9.18E-01
MYNN	65124;5.68E-03	64295;9.69E-02	64294;8.61E-01	64369;9.74E-01	64370;9.98E-01
ZMYM3	64657;5.73E-03	74656;1.31E-02	74669;1.93E-02	74677;2.22E-02	74654;1.02E-01
H2AFX	56132;5.74E-03	56129;8.05E-02	56131;1.64E-01	77447;3.13E-01	76141;4.14E-01
KAT5	4632;6.00E-03	4631;9.39E-01	68490;9.80E-01
HNF4A	1448;6.34E-03	1449;1.17E-02	38713;1.58E-02	54660;2.18E-02	54666;2.61E-02
LARP7	57091;6.63E-03	73298;7.20E-01	63201;8.49E-01	63202;9.66E-01	73297;9.99E-01
RUNX1T1	58032;6.71E-03	35300;6.35E-02	39786;4.20E-01	40164;4.37E-01	39784;5.17E-01
TCF21	52497;6.77E-03	52498;9.28E-02	52496;5.96E-01	52495;8.89E-01
ZFHX3	38638;6.89E-03
HOXA9	72702;6.99E-03	9323;1.14E-01	9321;1.59E-01	42833;4.14E-01
PDX1	52147;7.06E-03	49200;4.86E-01	38760;5.95E-01
CBFA2T3	47100;7.13E-03
ZNF366	62731;7.22E-03	62732;7.46E-02
ZNF429	77127;7.29E-03
PRKDC	48354;7.38E-03	48353;1.71E-01	49636;1.98E-01	49633;3.31E-01	49638;4.14E-01
TSC22D4	74642;7.88E-03	64519;2.40E-01	64520;4.24E-01	74679;6.21E-01	74646;8.11E-01
YAP1	55512;7.89E-03	55513;2.10E-02	55292;7.57E-02	54676;1.07E-01	55291;1.25E-01
ZNF41	65088;8.00E-03	65091;1.89E-02
CALU	76279;8.21E-03	76278;4.61E-02
NR5A2	33220;8.24E-03	41515;8.12E-02	42705;9.46E-02	51512;6.62E-01
DPF2	63061;8.39E-03	63060;6.59E-01	64319;9.73E-01	64320;1.00E+00
STAT3	71234;8.44E-03	45997;1.60E-02	46002;2.37E-02	34236;3.28E-02	51597;6.43E-02
ZNF423	63679;8.89E-03	63678;2.09E-02
E2F6	46297;9.25E-03	45898;5.59E-01	46177;5.71E-01	46071;7.09E-01	1978;7.20E-01
SUMO2	41742;9.59E-03	51868;7.19E-02	55353;2.06E-01	41740;3.15E-01	41743;3.85E-01
ZNF529	77100;1.02E-02
IL1B	74381;1.03E-02	74398;1.09E-01	74383;1.23E-01	74388;1.28E-01	74387;2.83E-01
PRDM12	64421;1.03E-02	64420;6.49E-01
ARRB1	50162;1.03E-02	50152;4.74E-02	44055;4.32E-01	44056;5.60E-01
OLFM2	74120;1.04E-02	74119;1.86E-01
5MC	55287;1.09E-02	55284;1.69E-02	55289;5.68E-02	70101;8.86E-01
PATZ1	65119;1.11E-02	64982;2.33E-02	64981;2.98E-02	38668;3.62E-01
ZFP57	73979;1.11E-02	73980;1.05E-01
ZMYND11	41757;1.15E-02	41755;4.24E-02	41756;1.82E-01	77242;5.79E-01
ZFP42	65098;1.16E-02	65099;8.60E-02	51549;8.66E-01
PIAS1	51052;1.21E-02	70138;3.62E-02	71211;6.20E-02	70139;1.62E-01	71210;2.60E-01
T	74831;1.22E-02	53340;1.24E-02	74830;2.51E-02	55903;9.58E-02	51602;9.74E-02
MITF	50897;1.24E-02	42179;4.01E-02	42176;8.62E-02	42177;2.80E-01	42178;2.99E-01
EZH2	50376;1.25E-02	8664;1.72E-02	8663;3.86E-02	41817;4.23E-02	41813;4.62E-02
PAX6	71777;1.25E-02	51532;7.75E-02	71776;1.63E-01	50898;5.37E-01
MED1	73444;1.25E-02	49484;2.58E-02	53595;3.24E-02	33171;3.33E-02	53594;3.51E-02
GRHL2	73183;1.31E-02	74842;1.46E-02	73184;2.41E-02	68003;2.81E-02	73185;8.01E-02
RFX5	45692;1.36E-02	45863;2.68E-01	45823;3.35E-01	42799;4.14E-01	38746;4.45E-01
ZNF285	77145;1.36E-02
CEBPA	1375;1.39E-02	1374;3.34E-02	3006;4.83E-02	49736;9.90E-02	8460;1.56E-01
FOXH1	1011;1.40E-02	1010;5.97E-02
JARID2	41797;1.41E-02	41816;1.53E-01	41820;1.97E-01	41808;2.25E-01	41824;2.56E-01
GFI1B	63597;1.42E-02	63598;1.12E-01	43448;1.58E-01
LMNB1	56894;1.43E-02	56893;5.11E-02	34004;2.95E-01	34968;3.05E-01	52658;4.14E-01
LMO2	35484;1.44E-02	40156;2.46E-01	35486;3.94E-01	36248;6.39E-01	53306;6.90E-01
CBX8	8768;1.46E-02	45398;1.46E-02	43558;1.42E-01	43569;4.55E-01	43578;5.37E-01
ZNF781	64496;1.46E-02	64495;2.60E-02
ZNF121	65114;1.50E-02	65170;2.17E-02	63038;3.00E-02	63037;6.97E-02
ZNF189	77164;1.50E-02
YBX1	42876;1.50E-02	64705;4.72E-02	64544;1.53E-01	62743;2.36E-01	64704;3.18E-01
ZNF438	63904;1.53E-02	63905;3.33E-02
NFKB2	77449;1.56E-02	77450;6.06E-02	38844;6.50E-01
ZNF674	77065;1.60E-02
PHF8	45239;1.72E-02	8818;1.72E-02	2684;1.94E-02	1314;3.22E-02	45411;4.71E-02
BTAF1	1;1.81E-02
KDM1A	55323;1.82E-02	50707;4.85E-02	68118;7.41E-02	48802;1.41E-01	58582;1.48E-01
NEUROD2	42697;1.83E-02
ZNF441	77120;1.91E-02
IKZF1	73238;1.93E-02	73234;3.30E-02	73235;5.28E-02	57640;7.83E-02	73237;1.48E-01
SRC	6710;1.95E-02	6709;1.28E-01	72973;1.46E-01	39652;4.11E-01	39660;6.57E-01
NKX2-1	74052;1.99E-02	35471;1.27E-01	35474;1.76E-01	74049;4.83E-01	38674;4.90E-01
PAX5	46160;2.01E-02	55554;1.01E-01	55576;1.11E-01	34476;2.33E-01	34475;2.34E-01
TEAD2	64090;2.03E-02	64089;2.96E-02	38779;5.14E-01
LANA	47739;2.06E-02	44697;4.85E-02	44703;3.01E-01	44695;3.53E-01	5513;3.55E-01
ZNF585A	77081;2.10E-02
STAG1	2393;2.11E-02	8673;3.55E-02	2395;4.25E-02	2396;6.75E-02	1493;7.15E-02
APOBEC3B	56127;2.14E-02	56126;2.52E-02
SNAI1	38783;2.14E-02	65152;2.46E-01	65150;4.47E-01	65149;5.13E-01
CTBP1	64093;2.16E-02	36085;1.26E-01	64094;2.08E-01	50250;4.87E-01	50248;1.00E+00
CREB3L2	38689;2.18E-02
CDK9	43081;2.19E-02	33445;2.54E-02	57093;3.08E-02	68829;7.99E-02	55643;1.21E-01
ELL2	55646;2.21E-02	1143;3.36E-02	55648;3.67E-02	55647;1.64E-01	1144;5.38E-01
ZNF563	65216;2.22E-02
EBF1	46129;2.22E-02	48179;9.15E-02	59344;1.00E-01	45656;5.98E-01	48181;5.99E-01
ZNF479	77112;2.30E-02
FOXO1	75852;2.30E-02	54243;4.02E-02	75851;1.55E-01	58300;3.41E-01	58301;3.64E-01
GATA4	51472;2.31E-02	72947;2.96E-02	72959;8.16E-02	72934;8.59E-02	38741;1.53E-01
SMN1	58948;2.34E-02	58949;3.90E-01
CBFA2T2	68963;2.35E-02
NR3C2	54255;2.37E-02	54256;7.21E-02	42703;3.78E-01
ZNF322	65166;2.46E-02
VDR	39364;2.47E-02	39367;1.26E-01	70541;4.15E-01	70542;4.41E-01	70543;5.41E-01
TAF3	38585;2.50E-02
ZNF768	65118;2.56E-02
FANCD2	36113;2.60E-02	36114;1.14E-01
RCOR1	63457;2.61E-02	48801;1.46E-01	45869;3.03E-01	35565;4.68E-01	35572;4.84E-01
ZFP2	63525;2.68E-02	63524;9.92E-01
ZNF823	77025;2.73E-02
LEF1	53651;2.75E-02	53650;4.83E-02	38639;4.76E-01	57113;4.84E-01	57116;5.55E-01
HSF1	54574;2.76E-02	38562;3.58E-02	54573;6.06E-02	35219;1.38E-01	37144;1.64E-01
ZNF596	65104;2.77E-02
KDM4A	8816;2.78E-02	45228;2.78E-02
ZNF697	63011;2.79E-02	63010;5.76E-01
FOSL1	75045;2.85E-02	46175;1.40E-01	42825;3.35E-01	47287;5.68E-01	63077;6.94E-01
SCML2	50017;2.86E-02	50009;7.71E-02	49250;1.80E-01	49257;1.89E-01	49254;2.26E-01
FOXK1	70731;2.88E-02	9505;7.79E-02	9506;1.66E-01	42657;4.32E-01
CDK7	43739;2.88E-02	49493;9.13E-01	49494;9.53E-01	40053;9.82E-01	40055;9.92E-01
AFF4	38227;2.91E-02	55639;9.91E-02	1140;1.45E-01	55640;1.71E-01	39916;2.45E-01
ZNF273	77150;2.96E-02
PGR	54240;3.01E-02
NELFA	55466;3.02E-02	55465;4.88E-02	55467;8.17E-01	55468;9.23E-01	43451;9.99E-01
MYB	50573;3.06E-02	58806;3.83E-02	58804;3.70E-01	38685;6.55E-01	50565;8.16E-01
TBP	45684;3.10E-02	37584;3.78E-01	45791;4.59E-01	45781;7.10E-01	50163;7.73E-01
MAFB	50112;3.11E-02	42691;3.93E-01
TBX5	72923;3.12E-02	72907;3.12E-02	72954;1.58E-01	72929;1.58E-01	72942;2.51E-01
ZNF169	77169;3.17E-02	77170;5.50E-02
ZNF543	77096;3.22E-02
CRY1	68102;3.27E-02
LHX2	50899;3.31E-02	38679;5.43E-01
SIX1	72383;3.36E-02	76587;6.23E-02	76586;2.32E-01	76585;9.76E-01	72382;9.84E-01
HIRA	50178;3.36E-02	36026;1.15E-01	50176;1.86E-01	50174;4.67E-01	71032;7.62E-01
HOXB13	56667;3.39E-02	56666;6.15E-02	56668;9.20E-02	56664;9.92E-02	56663;2.11E-01
PBX1	35658;3.45E-02	42796;6.00E-01
ZNF383	77131;3.46E-02
SIN3A	45699;3.49E-02	46360;6.42E-01	46208;7.86E-01	46335;7.90E-01	46183;7.92E-01
TSHZ1	63014;3.57E-02	63015;7.81E-02	42874;1.30E-01
ZNF140	63641;3.61E-02	63640;2.24E-01	65113;5.36E-01
ZNF671	77066;3.65E-02
MYBL2	56251;3.68E-02	5891;2.60E-01	38735;3.64E-01	5890;5.41E-01	46241;1.00E+00
ZNF182	77165;3.77E-02
SF1	33851;3.80E-02	33853;1.80E-01	33850;2.29E-01	33852;3.29E-01
KAT2B	45635;3.85E-02	45742;2.23E-01	45418;5.75E-01	8788;5.75E-01	4418;9.80E-01
TEAD1 | TEAD4	56245;3.89E-02
EMX1	44562;3.97E-02	49178;1.58E-01	49179;1.71E-01	38788;3.39E-01	44563;8.70E-01
TERF2	50971;4.07E-02	42791;4.47E-01	18;5.04E-01	74280;5.84E-01	50975;6.28E-01
CARM1	5563;4.07E-02	5564;1.00E+00
HES1	74644;4.10E-02	62672;1.72E-01	49475;2.20E-01	38702;2.45E-01
ZNF627	77069;4.12E-02
IRF4	48636;4.20E-02	48623;7.10E-02	48632;3.98E-01	42680;4.47E-01	48640;4.77E-01
KLF4	36821;4.20E-02	63139;1.27E-01	63140;1.35E-01	48552;2.48E-01	4926;2.82E-01
SOX11	47710;4.21E-02	47711;1.13E-01
KLF5	42939;4.24E-02	47597;1.22E-01	47593;1.50E-01	42955;1.74E-01	42949;2.35E-01
KDM4C	43684;4.24E-02	43685;2.65E-01	58138;4.47E-01	58137;4.62E-01
NCAPG2	54630;4.25E-02	54631;1.21E-01
NFIA	77267;4.32E-02	77263;3.58E-01
ZIM3	65081;4.32E-02	73977;6.94E-01
PBX2	64661;4.36E-02	64082;4.77E-02	64660;5.09E-02	42797;7.00E-02	64083;1.48E-01
AFF1	69559;4.39E-02	73714;1.43E-01	73709;2.51E-01	73452;4.89E-01	73711;5.73E-01
E2F4	46000;4.39E-02	63739;7.44E-02	49480;1.05E-01	3225;1.46E-01	63740;1.60E-01
ZNF788	64359;4.41E-02	64360;6.51E-02
SNRNP70	64950;4.42E-02	64562;9.77E-02	64949;1.42E-01	64561;3.59E-01
PLAG1	42861;4.48E-02
ORC2	72425;4.54E-02	72426;9.69E-01
DACOR1	56997;4.56E-02
FOS	46007;4.59E-02	2318;8.62E-02	1740;9.61E-02	1741;1.31E-01	45772;1.50E-01
PHF6	44144;4.59E-02
OGT	70759;4.63E-02	34001;4.02E-01	39911;8.90E-01
GATA6	47432;4.67E-02	47603;1.33E-01	47433;1.47E-01	361;1.95E-01	51481;2.94E-01
SCRT1	64012;4.74E-02	64013;1.11E-01	65135;3.33E-01
ERCC6	49030;4.87E-02	49036;7.53E-02	49033;2.25E-01	44357;2.87E-01	44356;5.27E-01
CBX7	43568;4.87E-02	43557;2.37E-01	43577;3.13E-01
BARX2	38820;4.91E-02
AHR	33035;4.95E-02
HDAC3	70761;4.97E-02	8661;2.43E-01	8662;4.39E-01	4125;9.80E-01
USF1	46365;5.00E-02	46171;1.29E-01	46248;6.85E-01	46347;7.64E-01	68456;7.93E-01
NIPBL	71866;5.01E-02	71862;2.67E-01	71878;3.72E-01	71872;6.26E-01	71869;6.51E-01
RPE	49481;5.04E-02
ZSCAN16	65117;5.12E-02	65086;1.01E-01	64706;1.76E-01	64707;1.77E-01	65145;3.49E-01
ZNF454	73946;5.20E-02	65213;4.20E-01
CDX2	75366;5.21E-02	5460;1.81E-01	5461;2.75E-01	51437;3.56E-01	38786;4.76E-01
GLI2	76995;5.26E-02	38718;5.83E-02	42715;9.81E-01
ZNF284	77146;5.31E-02
ZNF133	77175;5.40E-02
ZBTB7A	46224;5.42E-02	46102;9.99E-02	46295;1.32E-01	67684;2.32E-01	64475;2.51E-01
BRD2	74202;5.49E-02	53954;2.56E-01	49544;4.31E-01	49543;6.18E-01	74209;6.26E-01
CBX2	8767;5.54E-02	45427;5.54E-02	8556;2.12E-01	8562;3.74E-01	57671;5.19E-01
CD59	58829;5.68E-02
RBBP5	8820;5.69E-02	8819;8.87E-01	8794;9.60E-01	45232;9.72E-01	8795;9.83E-01
RXRA	46356;5.76E-02	46192;1.24E-01	36820;1.60E-01	5452;1.70E-01	5883;3.24E-01
EPAS1	5516;6.11E-02	47095;8.68E-02	42713;1.13E-01	47088;1.55E-01	47087;2.41E-01
KDM6B	48576;6.12E-02	48577;5.41E-01	48442;9.21E-01	48443;9.84E-01
GATA1	3274;6.14E-02	8459;1.70E-01	8408;1.76E-01	55729;2.73E-01	55730;3.24E-01
MEF2C	37088;6.23E-02	37087;1.84E-01	38851;4.14E-01	46144;9.42E-01
DPPA2	43668;6.24E-02
TIAM1	77366;6.29E-02
PAX3	2655;6.46E-02	2654;1.39E-01	2651;1.43E-01	2650;4.32E-01
ZNF549	65162;6.51E-02	73942;1.14E-01	73941;1.27E-01
SMAD2	5365;6.64E-02	5363;1.92E-01	5366;3.35E-01	5364;3.40E-01	43302;4.44E-01
DNMT3B	32836;6.70E-02	73890;3.73E-01	32823;4.84E-01	73891;5.64E-01	73893;5.84E-01
NFIL3	74685;6.73E-02	38757;5.04E-01
CBX5	48598;6.81E-02	35875;1.16E-01	48605;4.66E-01	63410;9.96E-01	63411;9.97E-01
ZBTB8A	63686;6.83E-02	63685;3.77E-01
ZNF93	77018;6.83E-02
ZNF436	65128;6.90E-02
HECTD1	54635;6.91E-02	54634;7.62E-02
ZNF343	77133;6.94E-02
BRD3	43050;6.95E-02	55848;2.44E-01	49545;4.14E-01	49546;5.26E-01	43052;7.40E-01
SMAD4	74641;6.95E-02	1086;7.29E-02	51573;7.47E-02	1087;8.98E-02	74674;1.24E-01
POU2F1	68236;7.10E-02	1332;3.64E-01	68215;4.40E-01	68231;4.88E-01	68238;7.32E-01
BATF	48621;7.12E-02	48626;1.18E-01	74668;9.55E-01	46109;9.86E-01
RFX1	62624;7.17E-02	62623;1.70E-01	64525;5.03E-01	64526;5.57E-01	64987;5.84E-01
ZNF528	73944;7.21E-02	65191;1.29E-01	65159;2.13E-01	65160;7.29E-01
HES4	38823;7.33E-02	42716;5.98E-01
VEZF1	38706;7.36E-02	8533;1.90E-01	8532;9.41E-01
ZNF701	77258;7.36E-02	77057;1.04E-01
MLLT1	74292;7.38E-02	74291;2.19E-01	64187;3.46E-01	63557;4.38E-01	59168;4.57E-01
ZNF557	77091;7.44E-02
ZMYND8	76857;7.49E-02	76851;8.69E-01	76499;8.92E-01	76856;8.95E-01	76498;8.98E-01
IRF9	64875;7.49E-02	64874;8.54E-02	42836;1.00E+00
SALL4	51550;7.50E-02	42781;5.49E-01
ZNF33A	73954;7.52E-02	73955;9.01E-02	65183;1.80E-01
TOP2B	56433;7.59E-02	56435;2.60E-01
FAIRE	35738;7.61E-02	33601;1.32E-01	37580;1.71E-01	33602;2.19E-01	32875;2.23E-01
STAT5	44086;7.62E-02	44084;3.62E-01	44085;5.38E-01	55491;9.62E-01	44087;9.77E-01
MEF2A	46352;7.63E-02	46283;2.17E-01	38847;5.62E-01	46123;9.44E-01
ZFP28	65210;7.64E-02	65211;1.24E-01
NFE2L2	38909;7.65E-02	62958;1.27E-01	38906;2.03E-01	38910;2.50E-01	38911;3.00E-01
AEBP2	38782;7.67E-02	64455;4.76E-01	64454;9.13E-01
HDAC8	64618;7.85E-02	7486;4.76E-01	64617;9.56E-01
DROSHA	62572;7.93E-02	62573;2.14E-01	70104;4.47E-01	63270;6.08E-01	70105;6.49E-01
JDP2	38680;7.96E-02
HOXA2	38708;8.00E-02
CPSF3L	49012;8.07E-02	49011;1.66E-01	49022;4.02E-01	49009;8.22E-01	49010;9.59E-01
PAF1	55667;8.08E-02	55676;4.94E-01	55682;5.92E-01	36352;7.53E-01	36344;8.02E-01
ZFP3	62818;8.16E-02	62817;4.70E-01
NKX2-8	42700;8.23E-02
ZNF264	63773;8.29E-02	65087;1.52E-01	63774;2.62E-01	73964;3.73E-01
SND1	38173;8.32E-02	1794;9.42E-01	1795;9.45E-01
ZNF805	77028;8.32E-02
BIRA	56247;8.37E-02	69218;1.31E-01	69217;5.01E-01	69216;1.00E+00
SPIB	48634;8.51E-02	38672;4.25E-01	48638;4.55E-01	48630;6.73E-01	48625;7.74E-01
NCAPG	54625;8.63E-02	54627;1.04E-01	54628;2.21E-01	54622;2.35E-01	54624;2.41E-01
FOXP2	46333;8.68E-02	46340;2.65E-01	42659;1.00E+00
TBX3	38787;8.68E-02
ZTA	52242;8.80E-02	52241;1.38E-01
ZNF566	77086;8.99E-02
ZBTB16	76518;9.02E-02
ZKSCAN8	63610;9.16E-02	63611;9.89E-01
MAFG	42692;9.27E-02	64575;4.08E-01	64576;8.45E-01
ZNF16	62681;9.31E-02	62682;6.00E-01
ETV1	39372;9.32E-02	534;1.12E-01	5931;9.41E-01	63177;9.95E-01	63176;9.99E-01
SETX	76831;9.35E-02	76830;9.42E-01
PHF20	38681;9.36E-02
ZNF114	77178;9.43E-02
HCFC1	39886;9.50E-02	45890;9.55E-01	9205;9.77E-01	64266;9.89E-01	9206;9.89E-01
XRCC4	45877;9.65E-02
ARNT	5517;9.68E-02	33032;2.34E-01	38723;4.62E-01	62869;7.19E-01	62868;7.86E-01
NCOR1	8785;9.72E-02	45405;1.00E-01	35091;1.69E-01	39656;1.84E-01	39655;5.01E-01
PML	2809;9.76E-02	2810;9.81E-02	4421;4.47E-01	2459;5.67E-01	2447;6.65E-01
SAP30	45234;9.89E-02	8821;9.89E-02	8800;9.83E-01	8799;9.96E-01	45419;9.98E-01
SFPQ	41423;9.90E-02	49154;4.38E-01	41424;8.68E-01
ZNF530	77099;9.95E-02
BCAT1	5455;9.96E-02	5454;2.05E-01
ZNF585B	62531;1.00E-01	62532;4.06E-01
ZNF132	77176;1.01E-01
SUZ12	45233;1.01E-01	8823;1.01E-01	34333;1.26E-01	46019;1.83E-01	5876;2.07E-01
ZNF800	64714;1.01E-01	64713;4.08E-01
ZNF180	77167;1.02E-01
ZNF680	63247;1.02E-01	63246;1.82E-01	73933;4.03E-01	65208;4.61E-01	65209;5.23E-01
NFE2	33278;1.03E-01	45906;4.10E-01	67769;4.26E-01	33294;6.11E-01	67768;6.14E-01
PTTG1	63264;1.03E-01	63265;2.73E-01
HDAC6	8778;1.04E-01	45379;3.41E-01	8779;4.00E-01	4127;6.85E-01	4126;6.90E-01
7SK	43084;1.07E-01	43088;1.32E-01	43087;1.39E-01	43085;1.66E-01	43086;4.61E-01
SMARCB1	58469;1.09E-01	33863;4.14E-01	45940;5.34E-01	33865;6.82E-01	58468;7.75E-01
ZNF24	62764;1.11E-01	62763;3.78E-01	63441;5.10E-01	65032;5.32E-01	62705;6.50E-01
ZC3H11A	45891;1.12E-01
SMARCE1	75037;1.12E-01	75039;5.13E-01	62879;9.71E-01	62880;9.83E-01
ZNF362	64322;1.13E-01	64321;1.82E-01
PROX1	74488;1.15E-01	74485;4.30E-01	49669;6.97E-01
ZNF304	77140;1.16E-01
CUX1	74935;1.16E-01	62924;2.38E-01	38700;2.83E-01	74938;3.25E-01	74936;4.58E-01
ZNF134	65085;1.16E-01
ZNF502	65105;1.17E-01	65217;1.40E-01
ZNF860	77023;1.17E-01
BAHD1	57662;1.17E-01	57661;2.43E-01	57659;9.69E-01
ZNF274	45702;1.19E-01	46020;1.35E-01	45968;2.06E-01	2159;2.60E-01	732;4.08E-01
ETV5	38759;1.19E-01	42714;9.45E-01
HEY1	7341;1.24E-01	7527;9.23E-01	42664;1.00E+00
KLF7	64011;1.25E-01	65134;1.57E-01	64010;4.38E-01
ZNF266	73963;1.27E-01	42886;6.75E-01
ZIM2	77186;1.27E-01
HLF	63808;1.29E-01	63809;1.81E-01
NFIC	46101;1.29E-01	46343;3.16E-01	46240;9.98E-01	46111;9.99E-01
ZZZ3	45648;1.30E-01	38675;1.70E-01	45735;4.56E-01
ISL2	42683;1.30E-01
LMNA	34444;1.30E-01	44490;1.34E-01	72795;2.25E-01	72797;2.42E-01	72794;2.59E-01
ZNF35	65180;1.30E-01
ZNF605	77079;1.31E-01
FOXO3	38806;1.31E-01	34350;1.85E-01	39906;6.88E-01	74682;9.14E-01	74680;9.74E-01
ZSCAN22	65156;1.32E-01	65153;2.60E-01	65154;9.88E-01
ZNF329	65060;1.33E-01
ZNF19	77163;1.33E-01
HOXD11	42673;1.34E-01	42724;7.49E-01
DDX11	76669;1.34E-01	76670;4.76E-01
KCMF1	42837;1.35E-01
MEIS1	9322;1.35E-01	4401;1.67E-01	9324;1.70E-01	4400;7.87E-01	4402;8.24E-01
CCNT1	76475;1.35E-01	76476;2.33E-01	76474;3.48E-01	76477;3.72E-01	76473;4.76E-01
ZNF17	77168;1.37E-01
CCNT2	45895;1.39E-01
HNF1B	51498;1.39E-01	51500;2.82E-01	42668;4.17E-01	51499;4.79E-01	67613;5.07E-01
ZNF707	73931;1.40E-01	64673;4.03E-01	64674;5.45E-01
MBD3	59412;1.40E-01	71070;3.24E-01	41402;5.25E-01	71068;6.37E-01	59413;8.00E-01
ZNF12	73975;1.40E-01	42882;9.92E-01
ZNF558	73940;1.44E-01	63608;3.56E-01	63609;8.66E-01
IRF3	45831;1.44E-01	45609;4.28E-01	42679;4.47E-01	45748;6.39E-01
ZNF48	63764;1.48E-01	63763;2.64E-01
SP3	38834;1.48E-01	62840;8.94E-01	62841;8.96E-01
ZNF30	65201;1.48E-01	73960;3.29E-01	65199;5.15E-01	65200;6.13E-01
CHD1	8806;1.49E-01	58018;1.95E-01	8769;3.84E-01	74561;4.32E-01	58019;5.51E-01
KDM5A	8813;1.49E-01	69732;9.96E-01	45244;9.98E-01	8812;9.99E-01
ZBED1	62981;1.50E-01	62980;9.96E-01
PAX8	76667;1.53E-01	76668;4.31E-01	76666;5.60E-01	76665;6.53E-01
SOX13	63593;1.53E-01	63594;8.01E-01
ZNF354B	77132;1.53E-01
ATF7IP	2972;1.56E-01	71057;8.86E-01
CBX3	9236;1.58E-01	9237;2.24E-01	9232;5.58E-01	9231;5.66E-01	9228;5.78E-01
ZNF320	73958;1.58E-01	65141;1.88E-01	65142;2.82E-01
GRHL1	42850;1.59E-01
SETD1A	59170;1.60E-01	76519;8.51E-01
CASP8AP2	38860;1.60E-01	70859;7.75E-01	70856;7.83E-01	42754;1.00E+00
ZNF100	77182;1.61E-01	77181;2.67E-01	77180;7.33E-01
IRF2	42726;1.61E-01	67766;5.16E-01	33542;5.36E-01
KMT2D	74822;1.61E-01	74823;8.03E-01	55405;8.73E-01	68638;9.14E-01	73846;9.89E-01
PYGO2	63514;1.62E-01	63515;6.60E-01
ILK	64130;1.62E-01	64129;8.86E-01
ZNF846	77024;1.62E-01
INSM2	63428;1.62E-01	63427;4.71E-01
HOTAIR	32847;1.62E-01	32852;2.27E-01	32849;6.71E-01	32854;7.07E-01
KDM5C	58888;1.63E-01	68931;4.13E-01	68909;4.62E-01	8815;5.29E-01	8781;8.28E-01
ZNF675	77064;1.63E-01
ZNF582	73939;1.64E-01	65080;2.68E-01	65083;4.59E-01
ZNF484	77109;1.65E-01
ZNF84	42891;1.66E-01	73925;7.64E-01
BCL6	39572;1.67E-01	39520;2.66E-01	35517;3.56E-01	58303;3.63E-01	51245;6.76E-01
ETS1	74508;1.67E-01	74509;5.96E-01	5928;6.45E-01	72624;7.88E-01	72626;8.54E-01
MAML3	76421;1.68E-01	76420;5.27E-01	76422;6.69E-01	76419;7.81E-01
ZNF766	73929;1.69E-01	62946;9.74E-01	62947;9.89E-01
CDK8	43095;1.69E-01	56371;1.89E-01	43642;4.31E-01	43638;6.34E-01	34081;8.00E-01
CTRL	74411;1.70E-01	77205;5.27E-01	77204;8.38E-01
ZNF547	64831;1.70E-01	65067;2.31E-01	73943;2.63E-01	64830;7.04E-01
ALX4	38840;1.71E-01
ZNF799	77031;1.71E-01
CIC	38775;1.73E-01
ZNF85	65184;1.74E-01	73924;4.85E-01
ZNF71	62769;1.74E-01
FOXG1	38827;1.74E-01
ZNF26	77151;1.74E-01
GTF2B	56960;1.77E-01	56961;3.47E-01	56982;5.17E-01	71924;5.91E-01	71925;7.60E-01
ZNF333	77137;1.77E-01
ZNF485	77108;1.77E-01
KAT2A	71279;1.79E-01	71278;5.63E-01
ZNF564	77088;1.79E-01
ZNF8	73923;1.80E-01	63007;3.76E-01	65174;3.80E-01	63006;5.10E-01
HIST1H1B	70103;1.81E-01	35963;3.19E-01	35962;3.90E-01
INO80	44130;1.81E-01	69516;2.05E-01	69945;3.13E-01	69522;4.39E-01	69514;4.60E-01
BDP1	45889;1.81E-01	41627;5.02E-01	1196;5.60E-01	1796;5.93E-01	45740;8.71E-01
NFYA	38650;1.81E-01	42738;2.19E-01	45626;4.37E-01	45945;5.24E-01	2094;6.48E-01
ZNF708	73930;1.81E-01	65182;5.19E-01
DKK1	54385;1.81E-01	54386;5.04E-01
ZBTB1	64878;1.83E-01	64879;5.77E-01
ZEB1	67610;1.83E-01	64828;8.66E-01	64829;9.66E-01	46139;9.99E-01	46245;1.00E+00
SREBF1	45824;1.84E-01	62957;2.43E-01	38819;3.20E-01	62956;7.01E-01	45620;8.49E-01
ZNF28	77143;1.84E-01
STAT5A	73722;1.86E-01	73723;2.06E-01	42787;2.13E-01	73724;2.74E-01	4589;8.57E-01
CHD5	40348;1.87E-01
E2F2	38865;1.88E-01	42757;1.00E+00
ZNF165	58061;1.89E-01
ZNF667	73935;1.89E-01	65163;2.01E-01
ZNF239	63579;1.89E-01	63580;5.74E-01
CLOCK	38772;1.90E-01	71022;3.97E-01	59585;5.63E-01	71021;5.86E-01	68103;9.16E-01
ZNF317	65078;1.91E-01	65079;7.23E-01	73959;7.50E-01
NFAT5	42737;1.92E-01	38773;9.97E-01
ZNF267	77152;1.93E-01
C17orf96	43550;1.93E-01	43552;1.95E-01
HNF4G	63225;1.94E-01	63224;3.09E-01	1452;3.80E-01	46239;4.58E-01	42832;1.00E+00
ETV4	38770;1.94E-01	5924;5.00E-01	64317;9.84E-01	64318;9.91E-01
SNAPC2	36354;1.97E-01	36358;5.68E-01	1881;8.17E-01
NR2C2	45917;1.97E-01	2097;2.46E-01	2096;3.47E-01	51011;3.82E-01	670;4.24E-01
XBP1	38803;2.00E-01	43400;3.32E-01	42895;8.30E-01	43401;8.64E-01	43399;9.16E-01
ADNP	38734;2.00E-01	63582;8.64E-01	63581;9.64E-01
RPA2	73091;2.01E-01	73090;2.97E-01
RAC3	5562;2.01E-01
LHX5	42689;2.02E-01
USF2	45804;2.03E-01	74655;3.22E-01	45694;3.25E-01	63383;7.47E-01	45611;7.75E-01
SIRT3	40319;2.04E-01	40300;3.04E-01	40328;4.14E-01	40291;1.00E+00
ZNF280D	42887;2.05E-01	63619;7.51E-01	63618;8.19E-01
ZFP69	77189;2.06E-01
ZNF425	77128;2.06E-01
RFX2	42930;2.06E-01	42944;3.44E-01	38761;8.49E-01
AGO1	48609;2.06E-01	48610;4.17E-01	48601;7.69E-01	48594;7.69E-01	44026;9.98E-01
CASZ1	38728;2.06E-01
ZBTB4	42881;2.07E-01	42880;2.90E-01
PPARD	44386;2.08E-01	44349;3.84E-01	44348;4.90E-01	44388;5.19E-01	44389;5.42E-01
NONO	64840;2.11E-01	64839;4.56E-01
ZNF445	77117;2.14E-01
SVIL	53472;2.15E-01	53471;4.14E-01
ZNF512	63976;2.16E-01	63977;4.23E-01
ZBTB49	64871;2.17E-01	64872;2.69E-01
MDM2	69821;2.18E-01	76549;1.00E+00
CGGBP1	52110;2.19E-01	52109;4.14E-01
CDC5L	62772;2.19E-01	62771;3.32E-01	42816;4.14E-01
NFYB	42773;2.20E-01	45625;4.96E-01	45758;5.46E-01	2095;5.46E-01	45936;8.30E-01
CIITA	52787;2.22E-01	52784;4.09E-01	52786;4.96E-01	52785;6.57E-01	52788;9.64E-01
PTRF	62802;2.22E-01	62801;2.27E-01
AGO2	54116;2.22E-01	44027;2.64E-01	54115;3.09E-01	54118;3.37E-01	54114;8.20E-01
ZNF354A	73953;2.24E-01	65143;3.01E-01
ZNF619	77073;2.26E-01
MCM3	65049;2.26E-01	73339;4.85E-01	65048;4.93E-01
BRD1	56280;2.28E-01	56282;2.40E-01	56281;4.41E-01	41574;5.94E-01	56279;8.03E-01
SSRP1	38073;2.28E-01	38081;6.18E-01	38083;6.31E-01	38084;6.52E-01	38078;9.03E-01
SIX4	63186;2.28E-01	63187;2.71E-01
HNRNPLL	63111;2.29E-01	63856;3.70E-01	63857;4.88E-01	63112;5.55E-01
ZNF222	77158;2.29E-01
ZNF83	63117;2.29E-01	42890;5.57E-01	63118;9.77E-01
ZNF780A	77041;2.30E-01
ZNF75D	77047;2.31E-01	77048;3.11E-01
GTF2A2	64551;2.31E-01	64550;2.82E-01
ZNF418	65107;2.32E-01	73949;7.08E-01
ZNF483	77110;2.33E-01
ARID2	58467;2.33E-01	58466;4.40E-01
SREBF2	73411;2.34E-01	45812;2.72E-01	73412;5.70E-01	38765;6.19E-01	45607;9.72E-01
ZFP82	65059;2.34E-01
IRAK1	76859;2.34E-01
ZNF492	77106;2.35E-01
None	77504;2.36E-01	77507;3.25E-01	77505;3.49E-01	77506;4.53E-01
MIER1	63554;2.36E-01	63555;8.80E-01
ZNF480	77111;2.37E-01
DNMT3A	72976;2.38E-01	32825;4.14E-01	32838;4.76E-01	70175;5.85E-01	70226;6.03E-01
HDGF	62954;2.38E-01	62967;4.82E-01	62966;5.32E-01	62955;7.99E-01	63921;9.12E-01
USP7	76457;2.38E-01	76456;3.21E-01
HNF1A	42667;2.38E-01	64547;3.78E-01	64546;9.59E-01
ZNF214	65068;2.39E-01	73969;4.13E-01
ARID1B	58464;2.39E-01	58465;3.08E-01
ZNF730	77053;2.39E-01
DNMT1	54107;2.40E-01	65041;3.56E-01	54106;3.68E-01	32824;4.14E-01	32826;4.14E-01
SRCAP	44131;2.43E-01
SOX15	57945;2.46E-01
SKI	42867;2.47E-01
DPF1	77264;2.48E-01	77255;4.07E-01
EBNA2	67859;2.48E-01
GTF3C1	1230;2.48E-01	1229;5.73E-01
THAP1	9211;2.49E-01	46306;9.91E-01
REPIN1	37565;2.49E-01	39776;2.98E-01	39781;3.58E-01	35828;7.22E-01	39779;9.77E-01
NKX3-1	36252;2.50E-01	5677;7.18E-01	5678;7.68E-01	38667;1.00E+00
ZNF175	62713;2.50E-01	65070;3.31E-01	62714;3.56E-01	62529;8.85E-01	62530;9.54E-01
ATF5	38641;2.51E-01
BACH1	45690;2.51E-01	42751;4.32E-01	45900;7.44E-01	64378;8.78E-01	64377;9.88E-01
ZNF662	77067;2.51E-01
ZNF75A	77265;2.53E-01	77257;9.99E-01
JUNB	56284;2.55E-01	64780;7.30E-01	64538;8.20E-01	7487;8.51E-01	64537;9.24E-01
HOXC11	43703;2.55E-01	43704;3.31E-01	42851;1.00E+00
DDX20	63426;2.56E-01	63425;6.77E-01	63599;8.82E-01	63600;9.40E-01
UBTF	64087;2.57E-01	45961;2.60E-01	50729;2.78E-01	38669;3.52E-01	71484;3.57E-01
ZNF300	77142;2.58E-01
ZNF141	77173;2.60E-01
ZNF431	77125;2.61E-01
SCRT2	63317;2.62E-01	63316;6.05E-01
ZFP41	63357;2.63E-01	63356;6.43E-01
DLX2	38854;2.63E-01
EBNA3	38174;2.63E-01
ZNF516	77363;2.64E-01
BATF3	74651;2.64E-01	42646;4.32E-01
CD74	76928;2.65E-01	76931;2.77E-01	76927;3.12E-01	76925;4.10E-01	76929;4.93E-01
ZNF555	77092;2.66E-01
BACH2	55571;2.67E-01	39577;6.08E-01	55549;7.94E-01
NFE2L1	64081;2.67E-01	63894;4.11E-01	42844;4.32E-01	64080;7.86E-01	63895;9.04E-01
ZNF641	73936;2.67E-01	63952;6.20E-01	63951;6.62E-01
EP400	59014;2.67E-01	59015;3.71E-01	59016;6.54E-01
BANP	71950;2.67E-01	71951;4.07E-01
GTF2E2	63821;2.68E-01	63822;9.98E-01
ZNF157	77171;2.70E-01
KRAB	56845;2.71E-01	56851;3.11E-01	56853;3.19E-01	56842;3.49E-01	56854;3.80E-01
HJURP	52055;2.72E-01	52054;5.28E-01
ICE1	39919;2.73E-01	39920;9.82E-01	39914;9.98E-01
KLF11	50413;2.73E-01	50415;3.75E-01	42728;5.45E-01	50414;5.46E-01	50412;7.15E-01
BPTF	76520;2.74E-01
CENPT	69234;2.76E-01	69232;3.72E-01	69235;3.74E-01	69231;5.04E-01	69233;5.04E-01
MAFK	45687;2.77E-01	45864;3.15E-01	42854;6.02E-01	45815;6.04E-01	45817;6.77E-01
DYRK1A	52718;2.78E-01	52716;4.23E-01	52715;9.51E-01
EBNA3C	43364;2.78E-01	67832;4.18E-01	43363;5.57E-01
ZNF439	77122;2.81E-01
MCM7	63845;2.82E-01	62588;4.06E-01	63846;5.80E-01	62587;7.74E-01
ZFAT	38796;2.82E-01
PCGF1	57670;2.83E-01	8551;4.68E-01
ZBTB2	42878;2.84E-01	74683;4.45E-01	42877;4.62E-01	74659;7.84E-01
EHF	50819;2.84E-01	76283;7.20E-01	38657;9.17E-01	76282;9.54E-01	50820;9.57E-01
ZKSCAN1	63615;2.85E-01	63614;7.30E-01	64746;9.66E-01	45786;9.88E-01	64745;9.94E-01
IRF1	41300;2.85E-01	64676;3.22E-01	41303;3.53E-01	64675;4.13E-01	41302;6.49E-01
UBE2I	35703;2.85E-01	35717;3.08E-01
SFMBT1	35569;2.85E-01	35559;4.68E-01	35558;1.00E+00
OTX1	38637;2.86E-01
CBX1	35879;2.87E-01	64582;9.86E-01	64917;9.94E-01	64916;9.95E-01	64581;9.97E-01
ADNP2	42808;2.87E-01
BRF2	45739;2.87E-01	45921;4.18E-01	1198;4.82E-01	36360;8.46E-01
STAT6	42801;2.87E-01	4595;3.13E-01	4598;4.82E-01	4597;5.73E-01	4596;6.11E-01
DEAF1	63449;2.89E-01
ZNF394	65158;2.89E-01	62793;9.94E-01	62792;9.96E-01
RB1	38489;2.89E-01	49421;3.00E-01	49420;3.31E-01	49423;3.48E-01	49422;4.63E-01
ZNF184	73973;2.90E-01	65136;3.70E-01
KLF3	38790;2.93E-01
SPDEF	35052;2.95E-01	74048;3.57E-01	35041;4.64E-01	35049;4.81E-01	74047;6.10E-01
RXRG	2814;2.95E-01	2467;3.18E-01	4516;3.43E-01	4515;3.73E-01	2466;4.14E-01
DDX5	49196;2.96E-01	1208;9.29E-01
ZFX	41309;2.97E-01	41307;6.38E-01	50077;6.88E-01	64865;8.83E-01	64866;9.41E-01
LHX4	42688;2.97E-01
KLF8	64091;2.98E-01	64092;7.69E-01
ZNF101	73976;2.98E-01	63634;6.68E-01	63633;9.90E-01
ZNF816	65185;2.99E-01	73926;6.20E-01
RBAK	77192;3.00E-01
CHD3	8784;3.01E-01
CHD4	45381;3.01E-01	69995;3.93E-01
TFAM	41723;3.03E-01	41724;3.56E-01	41725;4.59E-01	41726;5.04E-01	42802;1.00E+00
SRPK2	76940;3.04E-01	76942;4.84E-01
SOX9	72770;3.04E-01	53493;5.74E-01	38809;5.81E-01	54616;6.57E-01	42747;9.99E-01
ZNF614	77076;3.05E-01
ZNF778	73928;3.06E-01	65082;6.34E-01
CSDE1	64060;3.07E-01	63485;8.23E-01	64061;9.37E-01	63484;9.93E-01
ZNF789	77036;3.07E-01
LRWD1	1220;3.07E-01	76970;6.78E-01	76971;7.50E-01	76969;8.87E-01
MEN1	73757;3.09E-01	73756;6.59E-01	73849;8.85E-01	73848;9.14E-01
EHMT2	56456;3.09E-01	34535;3.43E-01	71037;3.62E-01	52965;3.66E-01	56457;4.40E-01
ZNF7	77029;3.10E-01
ZNF792	64200;3.11E-01	73927;4.54E-01	64201;5.52E-01
MTF1	42695;3.12E-01
SUPT20H	45637;3.12E-01	5983;5.80E-01	5982;7.26E-01	45773;8.70E-01
CHAT	76547;3.14E-01	76548;3.25E-01
ZIC2	38826;3.18E-01
PRDM9	73981;3.19E-01
ZNF37A	65202;3.20E-01
ZNF623	62565;3.22E-01	62566;3.64E-01
FOXK2	62913;3.25E-01	62912;3.63E-01	63643;4.56E-01	71755;5.45E-01	63642;9.18E-01
EPC1	76528;3.26E-01	76527;8.68E-01
CDKN1B	76684;3.28E-01	76685;4.56E-01
H3F3A	63149;3.30E-01	64728;4.47E-01	64726;4.91E-01	64975;5.16E-01	62960;5.25E-01
ZSCAN5B	77239;3.30E-01	77237;5.19E-01	77238;5.21E-01	77240;5.23E-01
SNAPC4	35266;3.30E-01	36359;3.79E-01	42868;5.61E-01
ZBED4	38798;3.30E-01
ZNF224	65195;3.30E-01	69523;4.02E-01	73968;8.99E-01
ZNF324B	77138;3.32E-01
ZNF69	77058;3.32E-01
ZNF34	65064;3.32E-01
NKX2-5	38688;3.35E-01
H2AK119ub	77532;3.35E-01	77533;4.32E-01
ELF3	38646;3.36E-01	67597;9.95E-01	67615;9.95E-01
ZFP90	77188;3.36E-01
FOXQ1	42660;3.37E-01
SNAPC1	36355;3.38E-01	35268;8.51E-01
ZSCAN31	65102;3.40E-01
ESRRA	38664;3.40E-01	67367;5.80E-01	45796;9.43E-01	45627;9.78E-01
NHLH1	42699;3.42E-01
ZNF540	77097;3.42E-01
CREB3L4	38721;3.42E-01
HIVEP3	42666;3.42E-01
ZNF292	63049;3.43E-01	63050;5.76E-01
PPARA	42742;3.46E-01
ZNF682	77061;3.49E-01	77062;4.11E-01
LYL1	58999;3.50E-01	59002;6.64E-01	59005;7.15E-01	38829;8.01E-01	36247;8.05E-01
OVOL2	68802;3.51E-01	68801;4.76E-01	42778;7.12E-01
MECP2	34400;3.51E-01	34392;4.18E-01	34396;7.71E-01	34394;9.62E-01	34399;9.91E-01
NME2	50035;3.52E-01	50036;7.67E-01
HOXA5	42721;3.54E-01
ZNF3	73950;3.57E-01	42806;1.00E+00
ZNF334	77136;3.57E-01
SNAPC5	36364;3.57E-01
ZSCAN29	65066;3.58E-01	62919;5.77E-01	62920;8.63E-01
ZNF419	65103;3.59E-01	73948;4.54E-01	73947;7.29E-01
POU3F2	68570;3.59E-01	68569;3.77E-01	68572;4.37E-01	68571;6.18E-01
ZNF318	63310;3.59E-01	63365;7.18E-01	63364;9.01E-01
HOXA7	38822;3.59E-01
ZNF136	65089;3.61E-01	73974;9.63E-01
EWSR1	71840;3.61E-01	58995;4.62E-01
DOT1L	35107;3.62E-01
GLI4	65148;3.62E-01	62991;7.20E-01	62990;8.18E-01
ZKSCAN2	77185;3.62E-01
BRD7	279;3.63E-01	280;9.88E-01
MEF2D	38802;3.63E-01	64127;7.03E-01	64128;7.07E-01
FOXR2	77234;3.66E-01	77233;3.90E-01
ZNF791	77034;3.69E-01
GAPDH	2;3.70E-01
ZBTB18	65137;3.71E-01
ZNF880	77021;3.72E-01
PRDM4	42862;3.73E-01
PIAS4	35708;3.76E-01	35715;6.69E-01
TCFL5	42869;3.76E-01
ARNTL	59579;3.76E-01	42643;4.32E-01	71024;4.68E-01	71023;4.88E-01	68104;5.19E-01
THAP4	42872;3.77E-01
DLX6	38835;3.78E-01
LMTK3	54380;3.78E-01	54381;9.90E-01
ZNF311	77139;3.78E-01
EED	50371;3.80E-01	41188;6.88E-01	41187;9.77E-01	62964;9.97E-01	62965;9.98E-01
ZNF587	77080;3.80E-01
NFATC3	38863;3.80E-01	74643;9.58E-01
NKX6-1	42701;3.82E-01
STAT1	4564;3.84E-01	1350;4.32E-01	1360;5.98E-01	1358;6.22E-01	1361;6.32E-01
ZNF706	38764;3.85E-01
MBD3L2	76470;3.85E-01
MAP2K1	55217;3.85E-01	55216;6.43E-01
SOX3	38686;3.86E-01
ZNF10	77179;3.87E-01
BANF1	58188;3.88E-01	58187;4.89E-01	58186;8.08E-01
ATRX	68194;3.88E-01	5130;4.14E-01	68199;4.20E-01	68198;6.67E-01
EGFA-T1	49181;3.89E-01	49180;4.49E-01	49184;6.44E-01
MSC	42694;3.89E-01
MED12	41516;3.90E-01	2241;4.26E-01	70967;5.87E-01	2240;7.26E-01	38653;9.40E-01
CDK2	43676;3.92E-01	43675;4.58E-01	43677;5.80E-01
PSIP1	51360;3.93E-01	69558;9.20E-01
ZNF714	77055;3.94E-01
HDAC2	4119;3.95E-01	46181;6.61E-01	63315;6.69E-01	63314;7.63E-01	72935;8.15E-01
SON	77457;3.95E-01
PKNOX1	62761;3.97E-01	62762;4.02E-01
ZNF639	42807;4.01E-01	62649;7.29E-01	74671;8.39E-01	62650;8.51E-01	64649;9.19E-01
ZNF235	77156;4.02E-01
ZNF248	77155;4.03E-01
EBNA3A	67833;4.04E-01	52218;4.14E-01	52217;4.90E-01	52219;1.00E+00
ZNF154	77172;4.04E-01
ZNF354C	63204;4.05E-01	63203;4.47E-01
WWTR1	55294;4.07E-01	55293;4.53E-01	56544;4.62E-01
SRPK1	76941;4.09E-01	76943;6.51E-01
HAND1	42831;4.10E-01
ZNF391	62986;4.10E-01	62985;9.85E-01
ZNF442	77119;4.11E-01
ELK4	1172;4.12E-01	49240;5.08E-01	1173;9.23E-01	45724;9.39E-01	1215;9.88E-01
MBOAT4	76968;4.12E-01	76967;9.83E-01
MEOX2	42841;4.14E-01
PMEL	76414;4.14E-01	76416;4.21E-01	76009;4.47E-01	76413;6.97E-01	76415;9.99E-01
PCGF5	8554;4.14E-01
NFIB	42857;4.14E-01
MAFF	42840;4.14E-01	45801;4.26E-01	45950;8.86E-01
RAD51	73094;4.14E-01	62653;4.45E-01	62652;7.99E-01	63794;8.16E-01	63793;1.00E+00
BRCA1	42815;4.14E-01	44621;5.25E-01	45809;7.67E-01	45654;7.94E-01	44028;9.71E-01
ETV6	38801;4.14E-01	74648;8.77E-01	74647;8.83E-01
HOXD1	42835;4.14E-01
ELF4	42824;4.14E-01
HOXB8	42764;4.14E-01
FOXC1	42826;4.14E-01
NR4A1	42741;4.15E-01	7489;7.40E-01	68310;9.36E-01	62815;9.88E-01	62814;9.98E-01
ZNF570	77084;4.15E-01
ZNF586	65196;4.15E-01
SUMO1	34372;4.17E-01	34366;6.56E-01	35719;7.17E-01	34374;7.94E-01	34356;8.17E-01
GCSAM	76837;4.17E-01	76836;7.81E-01
ZNF223	77157;4.19E-01
ZNF440	77121;4.20E-01
HNRNPL	8525;4.21E-01	8524;1.00E+00
NR4A2	42704;4.21E-01
KLF10	75165;4.22E-01	75163;4.23E-01	75164;4.33E-01	38720;7.70E-01	74686;9.49E-01
MAPK1	55211;4.23E-01	55210;5.18E-01
EZH1	50378;4.23E-01	50377;8.09E-01	50374;9.48E-01	50373;1.00E+00
ZMIZ1	64816;4.24E-01	64817;7.50E-01	45919;9.78E-01
LHX6	42690;4.25E-01
HOXB7	53091;4.26E-01	53088;4.66E-01	42834;4.84E-01	53090;5.35E-01	53089;6.46E-01
RPA1	76974;4.26E-01
ZNF124	77177;4.27E-01
CCDC101	1228;4.28E-01	1224;9.23E-01
E2F3	38694;4.28E-01	42712;9.95E-01
MBD4	46251;4.29E-01
DMRT2	42821;4.32E-01
NR1H2	42777;4.32E-01	8396;4.76E-01	8397;5.06E-01	69806;7.71E-01	69805;9.05E-01
IL1RN	52207;4.32E-01	52205;4.32E-01	52206;8.53E-01
PCF11	42860;4.32E-01
ARNTL2	42809;4.32E-01
MSX2	38837;4.32E-01
TFDP2	38776;4.32E-01
F2RL1	49198;4.32E-01
SATB1	38710;4.32E-01	68798;6.41E-01	68797;7.40E-01
NR1I2	42739;4.32E-01
ZNF211	77161;4.32E-01	77160;7.45E-01
EVX1	42651;4.32E-01
ID4	42677;4.32E-01
ATF7	42644;4.32E-01	42750;7.55E-01
FOXF1	42656;4.32E-01
HOXA11	42669;4.32E-01
CHD2	45802;4.33E-01	45701;6.44E-01	45905;7.59E-01	45638;7.82E-01	45764;8.43E-01
ARID1A	58463;4.34E-01	58462;8.36E-01
LIN9	5889;4.35E-01	5888;4.49E-01	38707;5.81E-01
C10orf12	43548;4.35E-01	43546;4.65E-01
ZNF254	77154;4.35E-01
SRSF3	64771;4.38E-01	63151;6.45E-01	63150;7.71E-01	64770;9.53E-01
WHSC1	42875;4.39E-01	8786;7.57E-01	45389;7.57E-01
ZNF350	65131;4.40E-01	65132;5.18E-01
ZSCAN23	64289;4.40E-01	64288;6.05E-01
MTA2	63873;4.41E-01	63874;5.71E-01	62756;8.98E-01	62757;9.43E-01	63212;9.90E-01
ZNF620	77072;4.41E-01
BCL11B	64463;4.41E-01	64464;8.39E-01
GCG	34532;4.43E-01
PTPN11	36350;4.43E-01	36349;9.65E-01
ZNF287	77144;4.44E-01
ZNF808	77027;4.44E-01
ZNF527	77101;4.46E-01
SMARCA5	69998;4.47E-01	64777;4.54E-01	64776;6.54E-01
POLB	76550;4.47E-01	76551;1.00E+00
HBG1 | HBG2	52213;4.47E-01	52211;4.62E-01	52212;5.13E-01
NCOA3	42736;4.47E-01
SMC4	1348;4.47E-01
MYBL1	42855;4.47E-01
HOXB5	42672;4.47E-01
KLF13	42684;4.47E-01	64021;9.44E-01	64022;9.72E-01
HOXD4	42675;4.47E-01
IKZF5	42678;4.47E-01
HOXD13	42674;4.47E-01
BTF3	38828;4.47E-01
LOXL1	55365;4.48E-01	55366;1.00E+00
BBX	42811;4.49E-01
TERT	76876;4.53E-01	76875;4.75E-01	76888;5.57E-01	76882;5.76E-01	76877;6.17E-01
HKR1	77193;4.56E-01
DMRT1	38752;4.57E-01
GLYR1	1225;4.57E-01	1221;6.21E-01
TOE1	42873;4.57E-01
CDX1	42817;4.57E-01
ATF1	62892;4.61E-01	56054;5.78E-01	56053;6.57E-01	38852;7.92E-01	62891;8.24E-01
BCL3	63853;4.62E-01	63002;5.05E-01	64912;6.61E-01	46051;7.40E-01	63000;7.50E-01
MAP1LC3A	56895;4.62E-01	56896;4.90E-01
ZSCAN5A	74428;4.62E-01	74427;8.46E-01	63377;8.84E-01	63376;9.50E-01
EGLN2	49448;4.62E-01
FOXD3	73755;4.62E-01
HESX1	42663;4.62E-01
HOXB4	42723;4.67E-01
ZNF784	65215;4.67E-01
UHRF2	76568;4.67E-01
DRAP1	42822;4.68E-01	74650;4.98E-01
ZBTB39	42879;4.68E-01
FOXF2	42827;4.68E-01
SPIN1	74573;4.68E-01
MAF	50111;4.68E-01	58809;9.54E-01	58808;9.87E-01	58807;9.91E-01
MYF6	42696;4.69E-01
HINFP	64046;4.70E-01	38704;5.23E-01	70796;5.59E-01	70797;5.67E-01	64045;8.77E-01
MTA3	63459;4.70E-01	63460;7.32E-01	52966;8.73E-01	46147;1.00E+00
ZNF25	77153;4.70E-01
ZNF592	64279;4.73E-01	62568;5.22E-01	62567;5.91E-01	64278;8.90E-01
NR2F6	63772;4.73E-01	42702;4.97E-01	64301;6.06E-01	63771;9.26E-01	64300;9.70E-01
ZNF513	65212;4.73E-01
ATF6	42709;4.75E-01
CEBPZ	38846;4.76E-01	45805;5.47E-01	63355;8.92E-01	63354;9.48E-01
CCR5	69877;4.76E-01
NFE2L3	42856;4.76E-01
NUP98	32947;4.76E-01	32941;5.19E-01	32948;5.30E-01	32946;5.82E-01	72700;6.01E-01
ZNF716	77054;4.76E-01
PRDM2	64312;4.76E-01	64311;6.25E-01
DEK	49698;4.78E-01	63018;9.69E-01	63019;9.78E-01	49697;9.88E-01
ZNF793	77032;4.78E-01	77033;5.65E-01
ZNF616	77074;4.80E-01
CCND2	76683;4.80E-01	76686;9.70E-01
ALKBH3	53165;4.81E-01
HOXD9	42676;4.84E-01
HOXB1	42670;4.84E-01
NUP98-HOXA9	72703;4.87E-01	72701;5.87E-01
POLR2B	36356;4.87E-01	9216;9.60E-01
DCP1A	36226;4.87E-01	36231;9.90E-01
ZNF765	77045;4.87E-01
FOXJ2	42828;4.88E-01	64654;9.05E-01	64653;9.27E-01
ZFP1	77190;4.89E-01
CENPC	76572;4.90E-01	76573;4.90E-01	76574;5.79E-01
ARID3B	58136;4.90E-01
MCM5	62648;4.90E-01	62647;7.04E-01
ZBTB12	65175;4.90E-01	65109;4.90E-01	65167;5.36E-01	65168;7.14E-01	65169;7.58E-01
HOXB2	42671;4.90E-01
HOXC13	42852;4.91E-01
ZNF581	42889;4.91E-01
ZNF552	77093;4.95E-01
CAMTA2	38661;4.97E-01
CBX6	43567;4.98E-01	43556;7.37E-01
TFE3	38725;4.98E-01
FERD3L	42652;4.99E-01
WIZ	52587;5.00E-01
E2F8	42758;5.02E-01	38804;9.94E-01
BRF1	45931;5.02E-01	1797;5.41E-01	45766;6.07E-01	1197;7.40E-01
L3MBTL2	2085;5.02E-01	2084;8.45E-01	63813;9.97E-01	63814;9.99E-01
IRX3	38816;5.02E-01
NBN	63979;5.05E-01	63978;7.17E-01	63182;9.65E-01	62659;9.98E-01	62658;9.99E-01
RORA	38800;5.06E-01
H3F3B	48692;5.06E-01
MIXL1	42693;5.11E-01
NR1H3	41168;5.12E-01	69801;9.07E-01	69800;9.59E-01	69802;9.94E-01	69799;9.98E-01
KAT7	8482;5.13E-01
ZNF225	73967;5.15E-01
PARP1	73342;5.15E-01	43678;6.13E-01	43680;8.29E-01	72408;9.58E-01	72405;9.69E-01
ZNF644	52586;5.15E-01	64348;9.89E-01	64349;9.95E-01
MEIS2	38849;5.16E-01
POLR3G	45896;5.16E-01	75293;5.56E-01	1330;5.60E-01	1952;5.92E-01	2754;6.04E-01
POLR3A	2109;5.16E-01	691;6.37E-01	45763;6.43E-01	45927;7.33E-01	1329;8.39E-01
GZF1	42830;5.16E-01
ZNF790	77035;5.17E-01
ZNF45	77115;5.18E-01
ZNF236	38642;5.18E-01
NEUROG3	38781;5.19E-01
GLI1	38648;5.19E-01
ZNF486	73945;5.19E-01	49603;5.48E-01	49604;5.69E-01
ZNF561	77090;5.21E-01
RAG1	55542;5.22E-01	55541;5.71E-01	55540;7.51E-01
ARID3A	45897;5.22E-01	45806;5.29E-01	74657;7.44E-01
DDIT3	42820;5.24E-01
ZNF417	77129;5.24E-01
GTF3A	65101;5.27E-01
PITX1	38745;5.30E-01
ZXDC	77256;5.30E-01
ISL1	38807;5.31E-01
ZNF681	77063;5.32E-01
HP1BP3	76675;5.35E-01
ZNF684	77060;5.40E-01
STAG2	42847;5.40E-01
ID2	42767;5.41E-01
EPO	57109;5.41E-01	57112;5.98E-01	57110;9.82E-01	57111;9.94E-01
HHEX	42718;5.42E-01	64140;6.59E-01	64139;7.42E-01
ZNF776	77044;5.43E-01
ZFP69B	73978;5.44E-01	63423;8.25E-01	63424;8.66E-01
RAG2	55543;5.48E-01
HIVEP1	38821;5.48E-01
TERF1	17;5.48E-01	42790;8.02E-01	43825;9.76E-01
NFATC1	38701;5.49E-01	38742;9.54E-01	38654;9.85E-01	46110;9.89E-01
FOXO4	42685;5.50E-01	42849;5.98E-01
ZNF90	77019;5.53E-01
ZNF212	77159;5.54E-01
ZNF669	65100;5.54E-01	73934;5.77E-01
ZNF750	48799;5.56E-01
BRPF3	76495;5.57E-01	76494;7.50E-01	76496;9.47E-01
ZNF774	65161;5.57E-01
ZNF395	42888;5.59E-01
DUX4	68379;5.60E-01	59381;6.01E-01	5823;8.04E-01	5822;9.72E-01
ERF	38643;5.60E-01
ZNF197	73971;5.60E-01	63957;9.01E-01	63956;9.58E-01
USP49	39345;5.61E-01	39347;7.30E-01
GLI3	38754;5.63E-01
NFKBIA	34479;5.64E-01
ZFP14	77191;5.67E-01
SMARCA2	72433;5.70E-01
DLX4	38722;5.72E-01
ZNF138	63872;5.74E-01	63871;7.18E-01
HIC1	64552;5.74E-01	64553;6.65E-01
KLF6	42730;5.76E-01	67600;9.84E-01
ZNF571	77083;5.77E-01
ZNF837	64308;5.77E-01	64307;8.21E-01
KAT8	62661;5.77E-01	62660;8.85E-01	4403;8.90E-01
MECOM	38858;5.78E-01
KLF12	65071;5.82E-01
ZNF562	77089;5.83E-01
ZNF302	77141;5.83E-01
ZNF207	62696;5.84E-01	62697;6.32E-01	64209;7.79E-01
ZNF764	77046;5.86E-01
DICER1	44757;5.86E-01
ZNF611	77078;5.88E-01
SIRT6	45929;5.89E-01	45247;6.63E-01	8822;6.63E-01	8801;7.03E-01	45396;7.03E-01
SUPT5H	53325;5.92E-01	70927;8.98E-01	43450;9.14E-01	64773;1.00E+00	64772;1.00E+00
ZNF181	77166;5.93E-01
DAXX	54105;5.94E-01	54104;8.06E-01
FOXP3	44101;5.96E-01	44100;8.10E-01	44098;8.42E-01	44099;8.62E-01	38703;1.00E+00
NR0B2	55660;5.97E-01
KMT2B	42732;6.01E-01	42906;6.65E-01
ZNF736	77052;6.03E-01
TBL1X	8564;6.03E-01
BARX1	42752;6.05E-01	42645;8.26E-01
ORC1	35296;6.06E-01
ZNF626	77070;6.06E-01
ZNF407	38750;6.07E-01
MBD1_isoform1	63464;6.10E-01	63465;8.51E-01
HOXC6	38655;6.10E-01
ZNF705G	77056;6.12E-01
ELK1	64166;6.16E-01	64165;6.41E-01	1213;9.55E-01	63432;9.81E-01	63321;9.86E-01
ZNF879	77022;6.16E-01
ZNF573	77082;6.17E-01
ZNF525	77102;6.21E-01
CREM	38717;6.22E-01	64797;8.82E-01	64798;9.15E-01
RLF	42866;6.24E-01
ZNF74	77049;6.24E-01
H3K18me1	77518;6.28E-01	77519;7.98E-01
ZNF430	77126;6.29E-01
TBX21	64376;6.32E-01	33678;6.37E-01	64375;9.96E-01
ZNF146	65187;6.33E-01	64241;8.81E-01	64240;8.88E-01
TAF7	46195;6.34E-01	46289;9.95E-01	64177;9.97E-01	64178;1.00E+00
ZNF584	73938;6.36E-01	62861;8.06E-01	62862;8.99E-01
ELL	39915;6.42E-01
ZNF786	77037;6.45E-01
ZNF324	73957;6.47E-01	65144;7.04E-01	64444;9.70E-01	64443;9.92E-01
CTBP2	50249;6.53E-01	50251;6.86E-01	45693;9.02E-01
MEIS3	38792;6.54E-01
ZNF337	77135;6.54E-01
HOXA10	38791;6.55E-01
GABPA	46237;6.56E-01	47412;9.00E-01	49860;9.26E-01	47411;9.38E-01	5929;9.41E-01
POLR3GL	41630;6.57E-01
ZNF548	77095;6.58E-01
ZBTB11	62871;6.58E-01	63303;8.96E-01	64751;9.79E-01	64750;9.93E-01	63304;9.96E-01
RUVBL1	74673;6.60E-01
ZNF496	77105;6.64E-01
ZNF410	77270;6.65E-01	77269;8.16E-01
TFDP1	77534;6.67E-01	62550;7.43E-01	77535;8.23E-01	62551;9.17E-01	38731;9.88E-01
ZNF777	77043;6.69E-01
ZNF432	77124;6.70E-01
ZNF81	77026;6.71E-01
BCOR	35087;6.73E-01	64563;6.96E-01	35528;7.30E-01	64564;8.72E-01
LDB1	47774;6.76E-01
ZNF782	77040;6.79E-01
CREB3	38841;6.90E-01	62680;9.17E-01	62679;9.94E-01
SETDB1	2976;6.90E-01	2974;7.47E-01	46045;8.11E-01	71056;8.64E-01	34015;9.23E-01
RYBP	8550;6.90E-01	8560;8.25E-01
ZNF76	36764;6.92E-01	65206;8.18E-01	62632;8.90E-01	62633;9.87E-01
RBL2	1877;6.93E-01	1876;8.50E-01	1875;8.50E-01	1879;8.63E-01	38488;8.70E-01
JMJD1C	59006;6.94E-01	57960;9.81E-01	59001;9.96E-01	59004;9.98E-01
ESCO2	76408;6.94E-01	76409;8.14E-01	76412;9.80E-01	76411;1.00E+00
GMEB1	38799;6.95E-01
ZNF737	77051;6.97E-01
GATAD2B	71067;6.98E-01	63455;8.18E-01	63454;8.41E-01
MSX1	38656;7.00E-01
LHX3	38838;7.00E-01
ZNF891	77020;7.01E-01
RFX7	42865;7.02E-01
THAP11	51613;7.03E-01	51611;8.29E-01
TOX4	38747;7.03E-01
CDCA2	76854;7.04E-01
ZNF250	65181;7.06E-01	38753;8.57E-01
ZNF205	77162;7.06E-01
ZNF135	77174;7.07E-01
HOXC8	42765;7.08E-01
ID3	62513;7.09E-01	42768;7.82E-01	62514;8.70E-01
POLR2M	5662;7.15E-01	5569;9.22E-01	5570;9.83E-01
HOXA13	38678;7.15E-01	42719;7.58E-01
LMO1	73854;7.19E-01	36369;7.80E-01	36367;1.00E+00
RAX2	38744;7.19E-01
PALB2	44029;7.27E-01
ZNF331	65194;7.29E-01	65193;8.34E-01	73956;9.00E-01
REL	77536;7.34E-01	77537;8.70E-01
ZNF33B	77134;7.35E-01
ZNF597	77261;7.36E-01
IRAK4	72465;7.38E-01	76858;8.48E-01
TAT	5976;7.41E-01	53704;9.93E-01
HEYL	42717;7.41E-01
LEO1	55661;7.42E-01	73696;7.93E-01
ZNF565	77087;7.43E-01
LMX1B	38780;7.45E-01
ZNF488	63394;7.45E-01	63395;8.76E-01
RING1	43560;7.51E-01	43571;9.03E-01	41489;9.43E-01
DBP	38845;7.55E-01
GLIS3	38709;7.56E-01
CD34	73987;7.56E-01	73985;8.91E-01	73984;8.97E-01	73986;9.73E-01
COIL	49156;7.59E-01
ZNF749	77050;7.61E-01
MRE11A	51838;7.63E-01	51839;9.80E-01
t-IgG-control	63031;7.63E-01	63030;8.29E-01
HSF4	38644;7.65E-01
ZNF613	77077;7.66E-01
CBX4	43555;7.68E-01
ZNF711	2685;7.70E-01
ZNF490	65069;7.73E-01
PCGF6	8555;7.73E-01
ZNF506	77104;7.74E-01
YBX3	63935;7.75E-01	63936;9.31E-01	38842;1.00E+00
GUCY1B3	72432;7.76E-01
HMGN3	45920;7.81E-01
H3Pan	39008;7.82E-01
TTF1	47578;7.86E-01	47579;8.90E-01
NKX2-2	38736;7.87E-01
HMG20A	77268;7.87E-01	77262;9.64E-01
ZNF260	65157;7.88E-01
MZF1	65207;7.89E-01	38727;9.14E-01
ZSCAN2	77254;7.90E-01	77266;9.32E-01
MXD1	38815;7.96E-01
ZNF785	77038;7.97E-01
MXD3	42772;7.98E-01
CEBPD	46230;8.02E-01	46294;9.68E-01
ZC3H8	39918;8.07E-01	63719;9.39E-01	63718;9.95E-01
COPS2	62811;8.11E-01
SP140	77331;8.14E-01	77332;8.98E-01
ELF5	33467;8.23E-01	33466;8.75E-01
ZNF692	63537;8.25E-01	63538;8.91E-01
ELF2	42759;8.31E-01	38739;8.89E-01
ZNF567	77085;8.33E-01
ICE2	39924;8.35E-01
HAP1	75571;8.35E-01
SMARCA1	76671;8.37E-01
TBL1XR1	45935;8.39E-01	45660;9.51E-01	45876;9.93E-01
ZNF414	63766;8.39E-01	63765;9.74E-01
HLTF	62665;8.39E-01	62666;9.71E-01
KDM1B	51251;8.41E-01
GPS2	8563;8.50E-01
SLC22A2	69219;8.52E-01	69220;8.89E-01
ZNF618	76567;8.52E-01
GATAD1	1219;8.53E-01	1218;9.47E-01	42761;1.00E+00
ZNF44	77116;8.54E-01
HBP1	38726;8.55E-01	64039;9.90E-01	64038;9.97E-01
ZNF460	77114;8.57E-01
ASH1L	69557;8.60E-01	42810;1.00E+00
ZNF433	77123;8.61E-01
WDHD1	77260;8.63E-01	77259;9.80E-01
ASCL2	38812;8.64E-01
GTF3C2	45756;8.65E-01	45901;9.75E-01
BARHL1	38808;8.66E-01
SIX5	46188;8.66E-01	46273;9.13E-01	46142;9.45E-01	46302;9.68E-01	46054;9.94E-01
ZNF589	64009;8.69E-01	64008;9.59E-01
RBCK1	38695;8.69E-01
HDAC4	70762;8.69E-01
ZNF615	77075;8.71E-01
ZNF2	73961;8.73E-01	62525;9.99E-01	62526;1.00E+00
PLRG1	62558;8.74E-01	62557;9.00E-01
ETS2	63993;8.74E-01	63992;8.89E-01	38712;9.91E-01
SSU72	49742;8.77E-01
ZNF283	77147;8.80E-01
ZEB2	63536;8.81E-01	63535;8.84E-01	62509;9.76E-01	63283;9.99E-01	62508;1.00E+00
TAFII	4929;8.81E-01	4930;9.53E-01
ZKSCAN3	77184;8.82E-01
ZNF600	62554;8.84E-01	62555;9.58E-01
ETV7	38647;8.90E-01
POU2F2	46115;8.91E-01	46157;9.99E-01
SMARCC2	1347;8.92E-01	45787;8.92E-01
TDRD3	2400;8.93E-01
KDM3A	49954;8.96E-01	49953;9.35E-01	49955;9.57E-01
ZNF595	65065;8.98E-01
EBNA1BP2	2638;9.05E-01
MYCN	69364;9.05E-01	75840;9.72E-01
NPAT	70858;9.08E-01	70855;9.34E-01	38645;9.49E-01	42775;1.00E+00
PRAME	2110;9.11E-01
FEV	38830;9.14E-01
CHAMP1	62619;9.16E-01	62620;9.94E-01
HDAC1	4118;9.16E-01	8775;9.69E-01	57641;9.83E-01	63450;9.89E-01	8774;9.94E-01
C17orf49	1223;9.19E-01	1227;9.72E-01
L3MBTL4	77271;9.22E-01
TARDBP	62580;9.23E-01	63523;9.47E-01	62579;9.92E-01	63522;9.96E-01
E2F5	64302;9.23E-01	64303;9.98E-01
MBD1_isoform2	63123;9.24E-01	63122;1.00E+00
BRD9	72398;9.26E-01	76526;9.81E-01
TLX1	54657;9.26E-01
ZNF654	63737;9.29E-01	63738;9.96E-01
TRAF7	72855;9.32E-01	72854;9.99E-01	72856;1.00E+00	72857;1.00E+00
OVOL3	64445;9.32E-01	64446;9.34E-01
HMBOX1	64414;9.35E-01
ZNF346	62900;9.37E-01	62899;9.89E-01
ZNF550	77094;9.40E-01
MYF5	72878;9.40E-01
H2AFZ	62610;9.41E-01	63729;9.46E-01	63730;9.73E-01	64688;9.78E-01	64689;9.87E-01
GMEB2	42762;9.42E-01	38724;9.91E-01
ZNF280A	65073;9.43E-01
RBBP4	70928;9.44E-01
ZIK1	77187;9.44E-01
ZNF687	64787;9.45E-01	64786;9.59E-01
PPARGC1A	45799;9.45E-01
ERCC2	41412;9.46E-01
ZBTB40	63799;9.46E-01	63800;9.67E-01	63277;9.98E-01	63278;9.99E-01	62937;9.99E-01
TRRAP	1222;9.47E-01	1226;9.96E-01
AUTS2	50456;9.48E-01
GABP	63155;9.49E-01	63156;9.94E-01
PSMA7	69620;9.52E-01	69626;9.66E-01
ATOH1	38856;9.55E-01
CSNK2A1	49193;9.56E-01
STAT2	74678;9.57E-01	42800;9.59E-01	45960;9.66E-01	45967;9.84E-01
TOP1	68781;9.58E-01	68780;9.60E-01	68774;9.71E-01	51840;9.81E-01	68775;9.91E-01
ZXDB	63903;9.58E-01	63902;9.84E-01
ZNF574	65063;9.60E-01
GTF2F1	45683;9.63E-01	45737;9.91E-01	45878;9.98E-01
MNT	63127;9.63E-01	38824;9.68E-01	63128;9.89E-01
GRP20	45803;9.64E-01
BCLAF1	46288;9.65E-01	6958;9.99E-01
ERCC3	41411;9.65E-01
SP7	63654;9.65E-01	63653;9.86E-01
KLF16	64425;9.66E-01	64424;9.78E-01
KLF17	62617;9.67E-01	62618;9.91E-01
PITX3	76999;9.69E-01
SMAD5	63098;9.71E-01	63097;9.99E-01	42782;1.00E+00
DLX1	38719;9.73E-01
HMGN1	5194;9.74E-01
NFYC	42774;9.75E-01
DR1	42711;9.76E-01
HOXB6	42763;9.76E-01
CDK6	43305;9.77E-01
ASH2L	51332;9.80E-01	51333;9.82E-01
ZNF580	64174;9.82E-01	64173;9.82E-01
ZFP37	63399;9.86E-01	63398;9.88E-01
ZNF501	63632;9.86E-01	63631;9.93E-01
ZBTB7B	38666;9.88E-01
HOXA1	38817;9.89E-01
FOXD2	38635;9.89E-01
NFRKB	64143;9.90E-01	64144;9.97E-01
FUS	53304;9.90E-01	53303;9.98E-01	58994;1.00E+00
ING5	41573;9.91E-01
ZBTB10	42804;9.91E-01
RBP2	53078;9.92E-01	53077;9.95E-01	53076;9.99E-01	53075;9.99E-01
KDM4B	64106;9.92E-01	64107;1.00E+00
TRIM22	64620;9.92E-01	64619;9.98E-01
CDK12	56010;9.93E-01
ARNT2	42707;9.94E-01
C11orf30	63363;9.95E-01	63362;9.98E-01
HOXA6	42722;9.96E-01
ELK3	50434;9.96E-01
MGEA5	76709;9.97E-01
TGIF2	65057;9.97E-01	65056;1.00E+00
DIDO1	62905;9.97E-01	62904;9.99E-01
RUNX3	46131;9.98E-01
MBTD1	76529;9.98E-01
PHF2	76469;9.98E-01	76468;1.00E+00
HOXA4	42720;9.98E-01
ING2	41572;9.98E-01
NKRF	63301;9.98E-01	63302;1.00E+00
ZNF518A	62889;9.98E-01	62888;1.00E+00
DDX21	50210;9.99E-01
POLR2H	63477;9.99E-01	63478;1.00E+00
INTS3	53323;1.00E+00
WRNIP1	45630;1.00E+00
ZNF649	77068;1.00E+00
RBL1	38496;1.00E+00
NKX2-3	42858;1.00E+00
TAF15	58996;1.00E+00
ID1	42766;1.00E+00
TRPS1	38711;1.00E+00
CREB3L1	42649;1.00E+00
NFATC4	38810;1.00E+00
PGBD5	76829;1.00E+00
CAMTA1	42648;1.00E+00	42795;1.00E+00
CREBL2	42818;1.00E+00
AHCTF1	42748;1.00E+00
HES7	42662;1.00E+00
JAZF1	42769;1.00E+00
PAX2	38748;1.00E+00
IRF8	42681;1.00E+00
HES5	42661;1.00E+00
TFEB	38769;1.00E+00
IRX2	42853;1.00E+00
HMGA1	38676;1.00E+00
CEBPE	38859;1.00E+00
TGIF1	38660;1.00E+00
NR1D1	42776;1.00E+00
LCOR	42838;1.00E+00	42839;1.00E+00
HIC2	42665;1.00E+00
BHLHE41	42647;1.00E+00
UBP1	42803;1.00E+00
NR2E3	42740;1.00E+00
