# Supplementary material for: FOXO3 regulates a common genomic program in aging and glioblastoma stem cells
Source: Aging Cancer. Author manuscript; Available in PMC 2022 Oct 26. (PMC9601604; doi:10.1002/aac2.12043)
Supplement: SuppTable-2 [file NIHMS1841143-supplement-SuppTable-2.xlsx]

## Sheet: Shared targets
Shared direct targets of FOXO3 and SOX2 in NSCs/NPCs (2064)
POT1
AKT1S1
TBC1D17
PIK3IP1
TXNIP
PBXIP1
HBP1
VKORC1
YTHDC1
ECT2
SIDT2
SLC25A45
CITED2
PAIP2B
TBX6
YPEL3
RMND5A
TMC5
PI4K2A
TAF8
BTG1
CTDSP2
CENPA
NPC1
DENND2A
TNIP1
DUSP4
CREBL2
KLF9
SMPD3
APPL2
ZNF3
PDK4
ETV5
PNRC1
GABPB1
ZBTB5
CDKL3
UBE2B
ABHD4
JMY
HIBADH
DDX5
DHX8
UBL7
RPS6KA5
BCAS3
KIF23
SART3
WASF2
CCNI
DAD1
DHX40
C1orf162
RAB5B
CIC
CRTC2
RALBP1
SLC39A10
MPDU1
RPS29
TFDP2
SLC25A18
FOS
KHSRP
POLR2A
TOR1AIP1
TRIB2
TSC22D4
SSBP3
ALDH6A1
TLK2
NRBF2
SLC7A11
HIVEP2
ING3
PLEKHA4
TPP2
TRPC4AP
BRD8
DDB1
DPYSL3
HEXIM2
KIF20A
MRPL41
PNPLA7
RGS2
FBXL3
KLF7
MRPL17
RBM39
RNF167
SLC25A11
TUBE1
EDA2R
KLHDC3
LPXN
MEA1
TTYH2
WBP2
WIPI1
WNT5A
ZFP91
ZFYVE1
DYNLRB2
PRCC
EAPP
RORC
SOX12
WIPI2
ABHD8
BBS9
CSNK1D
JUN
KCNB1
MARK2
MRPL34
NPAS4
PELI1
POU3F3
STK11IP
ARID5B
CDADC1
CHST12
HNMT
JTB
OSBPL2
BBC3
BFAR
HES1
LYPLA2
MEF2D
MGEA5
NAP1L4
NR1D2
PARN
TMEM55B
PUM1
C11orf49
CXorf40A
C11orf1
ALOXE3
CBX3
CDKN1B
COPB1
HNRNPA2B1
IFNAR1
MYLPF
RPL31
TBC1D10B
SERPINB9
AP4M1
ARRDC3
CDK5RAP2
CENPJ
FOSL2
MCM7
MIER1
NUMA1
RAD21
RIC8A
RSF1
TMPRSS7
C19orf70
AGGF1
AUH
BTG2
DHX35
LRRC48
PTCH1
SLITRK5
SOX5
TFB2M
TOM1L2
YIPF4
ATN1
LRRTM1
TIMP4
ABCA7
ANKRD13C
FOXO1
GPRIN1
HDAC10
IFNAR2
KCNJ11
KLHL24
LASP1
NRARP
PNPLA8
POLR3B
PRPS1
RNF122
RNF130
SEC23A
SLC43A2
SMNDC1
TTC9C
WBSCR16
ZHX1
CTR9
DCLRE1C
ZNF24
AHCYL1
CDK2AP2
CNOT10
CSDC2
EZH1
GPR142
JUP
LEO1
PITPNM1
POLG2
POU2F1
RCC1
SPRY2
TMEM139
VPS36
ZC3H10
GSTP1
PHF5A
SEPP1
SLC9A9
ACTR1A
ATF2
CDCA5
CLASP1
DNAJB4
DUSP6
IGSF8
MCM3
MRPS31
PPM1D
SUFU
TGFB2
TNPO1
TRIB1
TTC32
TTC33
ZFPL1
EMP1
SHH
C14orf37
ADAMTS14
ATP5F1
BIRC2
CP
DUSP10
G3BP1
GHRH
IFRD2
ITGB8
MAML3
OSBPL9
PIGV
PINK1
PLTP
RFX1
SPARC
UFD1L
VCP
WDR45
WDR77
C16orf62
BMF
CASC5
CBX2
CCDC117
DDIT4
GRB2
GSG1
LMO4
NARFL
PHF21B
PTCHD2
R3HDM1
SCFD2
TP53INP1
ZNF146
ZRANB3
PSMC6
STXBP5
ASXL1
C7orf60
BAMBI
BECN1
CLIP3
CNOT3
DDX17
EPC2
FANCA
MACROD1
MYO1E
PER3
PIP5K1A
PNPLA2
PPAPDC3
PRUNE
RAB1A
RNASEL
RPP38
RXRB
SENP3
SREBF2
TBCEL
VPS72
WDTC1
ZSWIM4
PCF11
DGKZ
DPYS
HIST1H4B
PITPNM2
TNRC6B
ETV1
C17orf85
AGBL5
ANKRD11
CALCOCO1
CLPTM1
DHX38
DNAJC12
GOLPH3L
IGF1R
INTS10
MAGED1
MNT
NUFIP2
OSBPL7
PLEKHA1
PRICKLE1
RAB36
RABAC1
RNF44
SASS6
SCD
SIAH1
SKP1
SMC3
SMUG1
SOS1
STOML2
TAX1BP1
THTPA
TTYH3
TXNL4B
WDR19
XPO7
ZFHX2
SERPINE1
CPD
CHFR
NCAPD3
VPS26B
FTH1
COL5A2
EFCAB2
C6orf62
CASP2
CRY1
DNAJB9
EEF2
FRAT1
FUT10
GALE
GJA1
GRK6
HIP1
KIF9
LZTS2
MAST2
MBD1
MORF4L1
MRPL36
MTHFS
NDNL2
NDRG2
NDUFS6
NFAT5
OGT
OTUD7B
PLEKHH2
RANBP3L
RCL1
SERTAD4
SLC17A5
SLC25A36
TDP1
TJAP1
TMEM104
TMEM88
TMF1
TSPYL1
WWOX
YLPM1
ZNF330
ZNF408
ZNF608
ZMAT5
ZMYM1
B9D2
TMEM91
ACTR6
HIST1H4A
C7orf55
ARHGAP18
ATXN7L1
CAMK1G
CDK5
CENPC
CEPT1
CNBP
CPT1C
DIS3
DOCK9
EFNA4
EIF2AK3
EIF6
FLRT3
GPKOW
GPR180
H2AFX
HIST1H2BF
HSPA14
ITFG2
MBTPS1
MGST1
MITF
MTMR6
PCK2
PCMTD1
PDHB
PHF12
PSMD7
RNASE13
RPL3
SLC4A2
SOX2
STX1A
SYNC
TACC2
TGDS
TUBA1A
USP22
VPS39
ZNF688
COMMD9
NME1
C3orf62
ACBD5
ADAM10
ATF6
BRCA1
CARHSP1
CCDC40
CCNC
CCNE2
CELSR3
CENPT
CKAP2
CRYZL1
CTDSP1
CWF19L2
DAZAP2
DBP
DCTN2
DEPDC1B
ELL
ETFDH
FNDC8
FRAT2
GABARAP
HIST1H2AJ
HIST1H3J
HP1BP3
ISCA1
ITSN1
JOSD2
KIF5A
LTBP3
MBIP
MCM4
MREG
MRPL51
MXD1
MYC
NBR1
NCAPD2
PAICS
PHF23
PRKDC
REPIN1
RIOK2
SENP7
SESN3
SURF6
TBC1D23
TMED4
TMTC2
TRMT1
TUBB2B
UPF2
WBP1
ZNF184
ZFP36L1
ZFP90
CDKN2AIP
TP53RK
WHSC1L1
MBNL2
KIF21A
POLR3H
C14orf159
ABCA1
ADAMTS4
ARHGEF6
ARID4A
ARRDC4
ATG2B
ATG5
BCL6
CASD1
CCIN
CDC14A
CHAF1A
DGAT1
DMXL1
DNAJC7
EIF5A
FEM1A
FGFBP3
GLRX
GPR37L1
GTF2B
HES6
HIST2H2AA3
HIST2H2AA4
HIST1H3C
ILVBL
INSM1
INTS4
KLF5
LRRC49
LSM4
MED23
NDUFS2
PEX1
PPP3CA
PROX1
PSMD9
RANBP17
RHOF
RNF13
RPS6KB2
RRP12
SESN1
SH3GL1
SLC22A12
SOCS3
SRI
SSBP2
TTC30B
UBE2S
YIPF2
HEPACAM
PMPCB
TTC26
PDLIM5
TMEM106B
IDH1
MLC1
MOV10L1
OCIAD1
C11orf58
KIAA1429
C7orf49
ARPC3
ASCL1
CBLN3
CLUAP1
CRIP1
CXCR4
DEK
DHDDS
DIRC2
EIF2B2
EIF3E
ELAC2
ELOVL6
ENTPD2
EP300
EPHB3
FGFR1OP2
GBP6
GPBP1L1
GPT2
GRAMD3
GTPBP3
HINT3
HSPBAP1
IFI30
KCNC3
LETM2
LRP12
MKKS
MRPS23
NACA
NARF
NUP107
PABPN1
PCNA
PDXDC1
PHIP
PRPF19
PSMD8
RPL7L1
RRM1
S100A4
S100A5
SEPW1
SETD8
SFXN3
SMARCAL1
SPRED1
STARD4
TAF6L
TIAL1
TMEM160
TMEM167A
TMEM69
TMPO
TPCN2
WBP11
XRCC4
YPEL2
ZBTB40
ZNF143
ZSCAN22
ARHGAP12
SNW1
SULF1
PRKAR1A
RTBDN
SCPEP1
HIST1H2BN
TRIM2
ADPGK
ABL1
DUSP14
FZD3
TTC14
C16orf72
C9orf156
ABCC5
AFF1
AFTPH
AP3M2
APBA3
ARHGEF12
ARID4B
ARMC1
ATP6V0D1
AUP1
C5orf51
BTD
ZNF780A
CCDC15
CCNG2
CCPG1
CDKN2A
CIRBP
COMMD1
CPNE3
CRAT
CXXC1
CXXC4
CYP39A1
DDR1
DDX41
DOHH
DPYSL2
DQX1
DSEL
DYRK1B
E4F1
EEF2K
EIF2A
FBXO43
FBXO9
GGPS1
GMPR2
GPX4
HACL1
HIF1AN
HINT2
HIST1H3D
HIST1H3I
HIST2H4B
HSPA5
ICK
IKZF2
KIF1B
KPNA2
LNPEP
LSAMP
LZIC
MAF
MAML1
MAPRE3
MAT2B
MBTD1
MED13L
METRN
MRPL54
NMNAT1
NPAS3
NT5C2
NUDT3
NUSAP1
NXNL1
OIP5
PAFAH2
PCDH1
PFN2
PGS1
PHB
PIGP
PLOD3
PPME1
PSMB7
QTRTD1
RAB2B
RAB3A
RCC2
RPA1
RPL27
RPL27A
RUFY3
SASH1
SENP2
SERINC3
SLBP
SLC25A27
SLC27A1
SMAD4
SOX4
SP2
SP4
SPAG8
TKT
TMEM129
TNKS1BP1
TOX4
TXN2
UTP18
WDR48
XPNPEP1
ZCCHC8
ZNF516
OLIG1
CBS
COPS6
CREB1
PTGDS
SLC25A28
FUZ
MED25
FGD4
LRRTM3
RAP2B
TXNDC12
ABHD13
ACP2
AGPAT1
AKAP8L
ALKBH8
APOE
ARL5B
ARSI
ATF7IP
ATG2A
ATP2C1
BUD13
CBLB
CBR4
CCND1
CETN3
CLTC
COL9A3
CREBZF
CRYAB
CSNK1G3
CSNK2A1
CSRP1
CTDP1
CTSZ
DBNDD1
DDX3X
DPH1
DSTN
DVL2
EEF1G
EHBP1
FCGRT
FKBP8
FXYD6
FZD7
FZR1
GAPDH
GARS
GAS8
GPM6B
HIST1H4F
HMG20A
HMMR
ILF3
IQCE
LENG8
LEPROT
KIAA1715
LYSMD3
MAN1B1
MARCKSL1
MFGE8
MPP7
MYADM
NDUFA6
NDUFS7
NIF3L1
NMT1
NNAT
NRBP1
NUDCD2
NUS1
NUTF2
PCGF2
PIPOX
PPIL3
PSMB1
PSMB3
PXMP4
PYCR1
RASL11A
RBM15
RCN2
RETSAT
REV3L
RFC3
RFX3
RNF5
RSBN1L
RTN4RL1
SAP30
SERPINA3
SF3B5
SLC12A9
SLITRK6
SNN
SPRED2
SPTY2D1
ST8SIA4
TBP
TCF7L2
TESK1
TGIF1
THNSL1
TMEM55A
TMUB1
TRAK1
TRIO
TP53
TSEN34
TUT1
TXNDC11
TXNDC16
UNK
VGLL4
YIF1A
YPEL5
YWHAZ
ZCCHC7
ZDHHC12
ZNF263
ZNF444
ZNF48
ZIC2
ZMIZ2
BCAR3
TMEM33
ZNF585A
ATAD5
ARHGAP11A
HIST1H2BL
HIST4H4
HIST1H4C
MRRF
RBM18
SMPDL3A
ARSK
HIST1H2BE
HIST1H3E
ABCD2
B3GALT5
C2orf42
NRD1
KCTD14
KIFC3
MRPL24
ACTB
ACTR2
ACY1
ADIPOR1
ADPRHL1
AKAP3
AKAP6
ALKBH7
ARID2
ATP6V1F
B3GALT2
BAG1
BAZ2A
BLZF1
BUB1B
CALCRL
CASP9
CASQ1
CCAR1
CDC34
CEP135
CEP70
CHMP5
CLPP
CLPX
CMTM3
CNKSR3
CNNM2
COX19
CUL7
CYR61
DEDD
DMRTA2
DNAJC16
DOCK4
E2F5
EIF4E2
ELF2
ELK1
ESPL1
ETFB
FLYWCH1
FNBP4
FOSB
GALNT4
GAS1
GMEB2
GNA13
GSK3B
GSTM2
HDAC11
HEY1
HIST1H2AK
HIST1H2BI
HIST2H2AB
HIST1H2BJ
HMGB2
HSPA9
HYAL3
ID2
ID3
IFT122
IFT20
IMMT
IRGQ
KLHL20
LARGE
LRRN1
MBD3
MBD4
MDC1
MDH1
MON1B
MRPL39
MRPS27
MYNN
NAPA
NDUFA9
NEURL2
NME7
NOL6
OPA1
OPA3
PACRG
PAK4
PARK2
PARS2
PBX1
PCYT1B
PGM2L1
PI16
PLD1
POLG
PPOX
PTCD2
PTOV1
RC3H2
RCHY1
RGS16
RNF40
RPL22
RRM2
SDK1
SEL1L
SEMA6A
SFXN1
SH3BP4
SH3GLB1
SIX5
SMTN
SMTNL1
SNX15
SOCS2
SOCS5
SP9
SPNS1
TAF1
TGFBR2
TIMM10
TLE3
TMEM186
TMOD4
TNFAIP1
TNPO3
TRIM7
TRIT1
TP53INP2
TUBB
UGP2
USP12
XBP1
ZBTB7B
ZNF169
ZNF277
ZNF341
ZNF519
ZNF646
ZNF2
ZNF668
ZSCAN12
HIST1H2BM
HIST1H4H
JAK2
CGRRF1
RPP30
FBXO46
POLDIP3
AKAP10
AANAT
ARNT
BUB1
EIF3H
EXOSC9
FYN
HMOX1
IQUB
LGI1
PSAT1
TXNRD2
ZNF436
ZNF250
LRRTM2
C4orf47
C11orf30
KIAA0195
ABCA2
ADCK4
ADHFE1
ALG9
AP2M1
ARHGAP21
ASB15
ASF1A
ATM
ATP5J
ATP6V1D
ATPAF2
ATXN3
AURKB
BANP
BCHE
BCKDHA
BDH2
BRPF1
CBX8
CCDC87
CD7
CDC26
CDCA3
CDK4
CENPF
CENPO
CHD6
CHST6
CKB
CLK1
CLK3
CRYBB1
CTNNA1
CUEDC2
DACT3
DAPK1
DBR1
DCTN6
DHX33
EGR3
EIF2S1
ELAVL2
EPB41L4A
EPM2AIP1
EXOSC5
FAHD1
FBXL20
FBXL7
FTSJ1
G6PC3
GABPA
GADD45A
GANC
GFM2
GHITM
GOLGA5
GRIP1
GRK5
GRN
GTPBP2
HAGH
HDAC5
HIST2H2BF
HIST1H3B
IFT140
IL12RB1
ITPKC
KCTD20
KCTD9
LGI3
LRRN3
LSG1
MAP3K12
MCEE
MICAL2
MLH1
MOSPD1
MPHOSPH10
MRPL18
MRPS12
MRPS18C
MSTO1
MXI1
NAP1L1
NARS2
NDUFA3
NDUFA5
NIPBL
NPAT
NTRK2
OGDH
OSBP
OSCAR
PAIP2
PASK
PDCD10
PER1
PER2
PHKG2
PIK3R2
PLAGL1
PLXNC1
PNRC2
PON2
POU2F3
PPIL2
PPP1R7
PPP2R5B
PRKAB1
PRPF4
PRR12
PRR14
PRSS22
PSMD12
REEP3
RFWD3
RHBDD2
RNF139
RNF26
RSPRY1
RTN3
SARS2
SART1
SEPHS2
SERPINI1
SESN2
SH3BP5L
SLC16A6
SLC1A4
SLC43A1
SMO
SNRPD3
SPATA7
SPG7
SPHK2
SPO11
SPSB2
SRP54
SSBP1
TAF12
TAF5
TARBP2
TBPL1
TCP1
TEF
TGFB3
THG1L
TM9SF4
TMEM100
TMEM87A
TMEM9
TREX1
TRIM35
TRIM8
TUBG1
TXNL1
UGDH
USP49
USP5
VAPA
VCL
VGF
WDFY2
WNK1
WNT5B
WNT8A
XPOT
ZNF613
ZNF207
ZNF704
ZNF710
ZKSCAN3
ZSWIM1
EXOC4
ZNF551
ZNF93
HMBOX1
INTS9
PRSS23
THYN1
SEC61G
IREB2
MTR
ENPP2
CHL1
ENDOD1
LYRM5
ATP8B2
MBD3L1
ZBTB3
TBL1X
MUC15
PPP1R14C
ZFP62
GABARAPL1
C20orf24
C9orf116
ABCF3
ACOX3
ACTN4
AIPL1
ANAPC1
ANAPC13
ANKRD54
AP4B1
AP4E1
ASB8
ASPM
ATP5C1
ATP7A
ATXN1
AVEN
AZI2
B3GNT2
BIRC6
BMPR1B
BPNT1
BTRC
C1QTNF2
CADPS
CAMK2N1
CAPG
CASP3
CASZ1
CCNK
CDKN2D
CDV3
CENPL
CEP63
CLPB
CLRN1
CREG2
CTF1
CTTNBP2NL
DARS2
DCLRE1B
DCTN4
DDX58
DES
DGCR8
DIXDC1
DNAJB12
DPF3
DTX4
ELMO1
ERBB2IP
ERCC6
FABP7
FBXL19
FBXO11
FEN1
FGF10
FHIT
FKBP7
FRYL
FSCN2
GADD45B
GATAD2A
GDF9
GDPD1
GINS2
GLTSCR2
GORASP2
GRPEL1
GTF2F2
GTF3C2
GTPBP1
H3F3B
HEXIM1
HIST1H1D
HIST1H4J
HK1
HS2ST1
HSP90AB1
HSP90B1
HTRA2
HUWE1
IARS2
IER2
IFRD1
IGSF6
IKBKE
IRF2
JAK3
KCNAB3
KCTD13
KIF27
KIN
KLC4
KRTCAP2
LARS
LCAT
LDHB
LIAS
LIN37
LIN54
LLGL1
LMBR1L
LRRC28
LSM10
LTBR
M6PR
MAFF
MAGI1
MAP3K8
MC4R
MED1
MED17
MEPCE
MGAT5
MMACHC
MPND
MPP5
MRPL12
MRPL15
MRPL2
MRPL44
MRPS2
MTHFD1
MTMR3
MYH9
NCAPH
NDUFAB1
NDUFB4
NEK2
NEK8
NFKBIB
NFX1
NUPL1
OTUD4
PAF1
PARVA
PCCA
PCDH17
PDCL
PELI2
PELP1
PES1
PHACTR4
PHF13
PHF20
PKNOX1
PLEKHA3
PLXDC1
POLR3A
POLR3GL
POP7
PPP1R8
PRDX5
PSIP1
PSMB6
PSMD1
PSME4
PTP4A2
RAB23
RAB30
RAB34
RALGPS2
RANGAP1
RHEB
RMND5B
RNF41
RNPC3
RPA2
RPE65
RPGRIP1L
RPL13A
RPL38
RPL9
RPS11
RPS24
RPS9
RRAS
RSBN1
RWDD1
SACM1L
SALL2
SAP130
SETD3
SETDB1
SF3A3
SF3B1
SH2D5
SIRT2
SLC17A6
SLC33A1
SLMAP
SMC1A
SMG7
SNAPC5
SNX1
SOCS1
SOX21
SPECC1
SPOP
SRF
STAG1
STAP2
STAT3
STOX2
STX4
SUV420H2
SYT11
TBL1XR1
TBRG4
TCF25
TDRD3
TMEM39A
TMEM41B
TMOD3
TOB1
TOB2
TOR2A
TRAPPC1
TRIM16
TRIM41
TRIP4
TTC23
UBE4B
UBL3
UQCRQ
USP9X
WDR59
WDR82
YBX2
YPEL4
ZC3H6
ZCCHC4
ZCWPW1
ZEB2
ZNF205
ZNF384
ZNF397
ZNF513
ZNF32
ZSCAN10
ZSCAN20
CACYBP
RECQL5
SAP30BP
ZFAND6
CDC123
ASB4
MRPL50
TEX261
ZNF189
LAPTM4A
ST13
FXR2
PIK3CG
AMT
CAMK2G
C11orf74
C14orf119
ACIN1
CIT
PLEKHB1
ATG4C
COTL1
GBF1
NSUN6
OS9
PITX3
RAPGEF2
ENTPD1
GBP5
HDAC9
KIAA1143
C16orf46
C20orf27
C20orf96
AASDHPPT
ACOX2
AGK
ALKBH2
ANKRD13B
ANKS1A
ANKZF1
ARID1A
ASAH1
ASXL2
ATG9A
ATP1B3
ATXN10
BBX
BCL9L
CAMK2A
CCBL1
CCDC14
CCDC90B
CCNT1
CDC5L
CFL1
CHST11
CLNS1A
CNKSR1
CNNM4
CNOT8
COL4A3BP
COPB2
COPZ1
CPEB4
CREB3
CS
CTH
CTXN1
CYB5R2
DDX27
DDX47
DDX50
DHCR7
DHPS
DKKL1
DNM1
DOPEY2
DUSP1
DUSP12
DYRK1A
E2F3
EARS2
EEF1B2
EHD1
EIF2B4
EIF4A1
EIF4G2
EIF5
ELMO2
EPC1
EPDR1
EPHB1
ERC1
FARS2
FASTKD1
FGF14
FH
FLYWCH2
FNDC3B
GAL3ST3
GCDH
GEMIN4
GIPC1
GIT1
GLO1
GNB2
GRM3
GSR
GYS1
HIC1
HIST2H3A
HNRNPC
IBTK
ID4
IFT74
IFT80
IK
INCENP
INTS3
IRX3
KATNAL2
KBTBD3
KCTD5
KHDRBS3
KIFC1
LARP4
LEMD2
LRP4
LRRC46
MAP2K7
MAPKAPK5
MAPKBP1
MASTL
MAT2A
MED24
MESDC2
MKX
MMAB
MORC3
MRPL1
MRPL10
MRPS14
MRPS28
MTF2
MUS81
MVK
MXRA8
MYT1
NAB1
NAB2
NADK
NADSYN1
NDEL1
NDUFA2
NDUFS1
NFIB
NKIRAS1
NKTR
NPC2
NPDC1
NSUN3
NUDT21
NUP88
OGFOD1
OGG1
ORAI3
PBX4
PCDH9
PCNP
PDCD4
PDE7B
PIAS4
PIGM
PIK3R1
PLAA
PML
PNMA1
POLD4
POLK
POLR3D
POLR3E
PPA2
PRPF4B
PRR7
PSMA6
PSMD3
PTPRN
RAB5A
RABGAP1
RAMP1
RANBP1
RBBP4
RBPJ
RDH13
REEP4
REXO1
RHOJ
RMI1
RPAIN
RPL10A
RPL13
RPL15
RPL23
RPLP2
RPS5
RUVBL2
S100B
SAR1A
SCRT1
SDCCAG8
SF3B2
SFRP4
SLC35A4
SLC38A2
SLC39A3
SLC4A9
SLC5A5
SMARCA2
SMC4
SMPDL3B
SNX17
SORBS1
SP3
SPEN
SPRY1
SRP14
ST5
STAM
STAT2
STOML1
STX5
STX7
TAF11
TATDN2
TBC1D8B
TBCC
TCN2
TEAD2
TFG
TLE4
TLN1
TMEM59
TMEM64
TMEM65
TNFAIP8L3
TOMM7
TOP2B
TRAK2
TROVE2
TRUB1
U2AF2
UBE3C
UBFD1
UCHL5
UNG
VCPIP1
VRK3
WDR26
XRCC5
YME1L1
ZBED3
ZBTB26
ZBTB48
ZBTB8OS
ZNF212
ZNF286A
ZNF597
ZNF628
ZFYVE26
ZMIZ1
ZNFX1
TBRG1
CTNND1
TAF13
CX3CL1
MBNL1
MOSPD3
NUDT6
RBM10
SP1
SPATA5
ST7
KLHL5
TESK2
ENAH
GPRC5B
URM1
VTI1B
CCDC77
PIN1
UBP1
CTSV
MLLT10
C10orf76
ADAMTS6
AMIGO3
AMOTL2
ARHGEF1
ARIH1
ARL6IP4
C1orf50
AURKAIP1
AXIN2
C9orf78
BCL2L2
BCS1L
BLVRA
BRAF
BRMS1
CACNB2
CAPNS1
CBY1
CCDC38
CD3EAP
CDKN1A
CHCHD6
CKS1B
CKS2
COX18
CSNK1A1
DAB2
DHX30
DLL1
DNAJC11
DNTTIP2
DTL
DTX3L
DUSP18
E2F4
EIF2B5
EIF5B
ELP3
ERBB4
ERCC1
FBL
FOXO6
C12orf57
HES3
HPS6
ICMT
IFT88
IL11RA
IMP4
INTS2
INTS7
IPO8
IRAK4
ITGB3BP
JAM2
KIF14
KIF2C
KLHL21
LMNA
MAD2L2
MBD5
MCL1
MTA2
MTFMT
MVP
MYL6
MYL6B
NAP1L3
NCAM1
NEDD4L
NFS1
NME5
OGFOD2
P4HA1
PA2G4
PIK3R3
PNKP
POLR2E
POLR2I
PPAP2B
PPM1B
PPP2R5A
PRLHR
PRMT1
PTPN4
PTPN6
PUS7L
QPCTL
RAB11B
RBBP5
RBM45
RPL37
RQCD1
RRP15
SARS
SHC1
SHPRH
SLC25A39
SNRPD2
SPAG5
SPAG7
STIP1
STT3A
SUCLG1
TBCB
TCF3
THEM4
TRAPPC6B
TRIM62
TSR1
TTLL3
TTR
TWISTNB
TXNDC9
UBE2Q1
UBE2Z
USP20
USPL1
UVRAG
VLDLR
VPS25
WDR24
ZBTB17
ZBTB41
ZBTB45
ZCCHC14
ZCCHC6
ZDHHC14
ZNF142
ZFP36
ZNF175
ZMYM6
MATR3
NSFL1C
WDR37
ZNF398
BDNF
CDKN2C
PRMT5
DPP3
SLC3A2
C16orf58
COQ7
EXOSC2
IL33
MAFB
MKRN3
ZNF565
PDE1A
SLC15A2
CPEB2
EID2
C12orf43
KIAA2013
ANKIB1
ARL4C
BTBD11
CARD9
CBR1
CDH6
CEP164
CLCN6
CYP1B1
DCP1A
DCP1B
DHX29
DNAJC2
DPAGT1
EGR1
EIF4A2
FAF1
FBXO31
FEM1B
FIGN
FIZ1
GGA1
GLI2
GPC2
GPC6
HN1
HNRNPR
IDH2
KCNJ2
KRIT1
MAGOH
MARK3
MTHFR
NOTCH1
NQO1
NR3C2
NRSN1
PCSK4
PEX12
PHC2
[truncated: 65 more rows]

## Sheet: FOXO3-specific targets
FOXO3-specific targets (1218)
BAHCC1
SCAMP5
RAB40B
CD276
SLC12A6
FYCO1
AQP4
CNNM3
FRG1
MAX
PNPO
PCMTD2
PLCD4
ST3GAL3
TCP11L2
ZFP36L2
JUNB
SQSTM1
STAG2
STK11
TSC1
DTWD1
XPA
CENPK
PPWD1
SERINC1
WDR18
MALT1
SWAP70
CRBN
ZFP41
BCR
CBLL1
CMAS
GRK4
LRP1
SCRN3
CERK
MAPK3
AOX1
CIAO1
INSR
IQCD
TMEM127
C1QTNF1
C1QTNF9B
ANKRD40
BBS2
KLHDC2
PXK
RASIP1
FOXO4
GLRA1
KLF10
BCL2L11
KCNIP3
OLFM1
ZER1
C2orf73
ZNF274
PDK2
CXorf40B
GFOD1
KREMEN2
MAZ
MTMR14
ANKS3
ASB3
GPR75-ASB3
BET1L
CPSF4
FMR1
HLA-DQB1
HECTD3
MDM2
ATP5J2-PTCD1
UROD
XK
FAM8A1
DDX24
GAB1
NDOR1
PPM1A
SCP2
TCF4
TMEM50A
ZNF595
ABTB1
ARNTL
KY
PRPF18
LRRC61
CCDC28A
CNN2
NEIL1
UHRF2
ZNF282
EMX2
LUC7L2
PAN3
SSPN
USP29
LGALS8
C2orf70
ACY3
BNIP3L
FGFR1OP
GNAI3
NCAPG2
NDRG3
NUDC
OTOF
PHYHD1
NEK7
ETAA1
RPP14
KIAA0513
AIFM3
CAGE1
CHTF18
DDX54
C14orf28
GNB1L
IL17RB
KCNAB1
MAPK1
OSR2
RIOK1
RIOK3
RPUSD1
STK4
TBX2
TOMM34
TRAF3
HLA-A
ADAMTS17
CSTF2T
DHFR
EVI5
HSD17B8
LPIN1
MARS2
MSH3
MXD4
NTHL1
OMG
PEF1
SEMA6D
SLC39A13
SLC39A7
TSC2
UBE4A
H2AFJ
ACOXL
ERCC3
TTLL10
2021-09-04
ARRDC2
B3GNT3
BCL7B
CACNG3
DAP
DSN1
GPR88
GZF1
KCNC1
MTMR7
NEK5
PRDX2
RAB40C
RAE1
RNASEH2A
SNPH
TMEM38A
TMEM97
2021-03-02
ALDOC
BRD3
DDX56
DUSP15
DUSP23
GPR137B
HIST1H1C
KCTD7
KLHL18
NAT9
PIGS
PIK3AP1
RBL2
RNASE10
SLC19A3
SLC35C2
TMEM126A
ZNF609
TMC3
LHFPL3
TMEM161A
ZNF691
AATK
ACVR2B
BCAN
C8orf82
CACNA2D4
COASY
CRIM1
FCHO2
FURIN
HERPUD2
IRS2
KLHL15
LAMA5
LRRC24
LRRC58
MLX
NAV3
SH3GLB2
SLC35F5
SOX9
TBC1D1
TEKT4
WDR46
XRN1
ZNF394
ZKSCAN5
2021-09-07
CACNG2
CADM1
CD300LG
DBT
ENTPD6
GSTM5
HIATL1
ITGB5
MAOA
NUDT19
P2RX7
PPAN
PRMT7
RS1
SLC7A6OS
STARD5
THAP11
TMCO6
UBTF
ZNF12
ZNF248
SCN2A
DGKG
2021-03-05
CPEB3
C19orf52
CD1D
CPXM2
CXCL10
DCUN1D2
DHX37
HM13
H1FX
HECA
MCM3AP
MKRN1
MNS1
NFYC
RASGEF1B
RELB
RSU1
SETX
SGCE
SLC25A23
THUMPD1
TMEM2
TMTC1
TF
TXLNA
WDR54
XKR7
SLC25A42
PVALB
ZNF512
COX11
STXBP4
RASAL1
C16orf90
ABCA3
ABLIM2
ACO1
AK1
ASPH
C12orf60
BCAT2
BET1
CRIPT
DUS1L
EBPL
FAS
FBXO36
FIBP
GABRG1
GPR61
GSTO1
HDGFRP2
INPPL1
LIPA
MGMT
MRPL11
NWD1
PAX6
PDZD7
PFKL
PHYH
PIGF
PIP5K1C
PRKACB
PSMD4
PURA
RB1CC1
RC3H1
RNF103
RNH1
ROPN1L
RPIA
SDK2
SEC61a1
SERPINE2
SKI
SLC5A6
SREBF1
SSBP4
SUMO1
TJP3
TRIP12
USP53
WRB
WWTR1
ZC3H14
CRY2
TBC1D10C
ECD
IL4R
KIAA2012
MRPL16
FBXO16
UBE2F
C14orf1
ANAPC4
ASB1
CAT
CDK9
CLCN4
COMTD1
CREB3L2
CYC1
EPHX1
F8A1
F8A3
F8A2
FBXO32
GCAT
GCLC
GPAM
INTS6
IRAK3
ITCH
KLHDC7A
MAP3K10
MPST
MYCBP
NEDD8
NOL12
NUB1
NUDT8
OLIG2
PACS2
PDXP
PHF8
PKMYT1
PNO1
PPP2R4
PSEN2
PSMB5
RDH5
RDM1
RGS3
RIN2
RNF38
RPS21
SCRN2
SMYD4
TACC3
TBCD
THRSP
TMEM140
TPD52L2
TSSC1
TST
TTLL5
VASN
VBP1
WDR92
DERL1
LOC102724560
FILIP1
CAD
CCDC66
GBP4
C16orf13
C4orf29
C3orf14
2021-03-07
ALS2CL
ANAPC2
ANKRD2
ANKRD27
ANKRD28
ATRX
C4B
C4A
CCDC126
CLIC5
CORO7-PAM16
CORO7
CPEB1
DNAJA3
ELK3
FBXO2
FBXO22
FBXO44
GPR179
HSPB2
IGSF11
IQSEC3
LIG4
MAF1
MARS
METRNL
MMP15
MTRF1
MVD
NET1
NUP133
ORAI1
PCDH7
PIGT
PLEKHO1
PLP1
PTTG1IP
RBM17
RFT1
RGS9BP
RPS19BP1
RSAD2
SERINC5
SHARPIN
SRL
SSNA1
SUDS3
SYT4
TAOK3
TBC1D13
TBC1D15
TMIE
TPBG
USP19
USP2
USP48
VTN
WNT9A
YRDC
YWHAH
ZW10
CLNK
PTBP2
MNAT1
NFIL3
BCL10
GGNBP2
ITM2B
ORAI2
LPO
PICALM
ABCA8
TBC1D10A
KCNA10
C2orf40
2021-03-04
AAMP
ACADL
ADAM8
AKAP14
ALDH3B1
ALG14
APOBEC1
ATF7
CAPS2
CARS
CCRL2
CD109
CDR2L
CHERP
CHKB
CLEC3B
COBLL1
CPT1B
CREBBP
D2HGDH
DBNDD2
DDIT3
DDX26B
DDX46
DDX52
DHRS7
DNAJC5
ERCC5
GBA2
GFAP
C16orf93
GNG5
GRSF1
GSS
HDDC3
HERC4
HUS1
ICT1
INTS1
IPP
MAPK8IP3
MBD6
MFAP1
MMP17
MPZL2
MRPS15
MRPS5
NECAP2
PDRG1
PMM2
PNKD
POLR3K
POMT1
PRDM1
PRKCA
PRR18
PTBP1
RAB18
RAB19
RALB
RPGR
S100PBP
SDC2
SGOL1
SLC10A6
SLC37A3
SLC6A6
SLIT1
SMYD3
SPATA1
STEAP3
TMEM44
TSN
TXLNB
UCP2
UNC45A
VPS18
WDR76
YARS
ZBTB2
ZNF329
ZNF395
ZNF471
ZFPM2
MRPS18B
TM4SF1
MGC50722
CST3
CHGA
GPM6A
VSTM2L
2021-03-10
2021-03-06
2021-03-09
KIAA2026
AACS
ADAM12
ADRBK1
AMMECR1L
ANKRD24
ARC
ARHGAP20
ARMC10
ASB6
CAMLG
CAPN10
CCDC101
CCDC127
CCS
CDK8
CENPQ
CFB
CHGB
CHIC2
CLASP2
CLIP1
CNOT6
COQ10A
CRNKL1
CRYBA4
DNAJB13
DYNLT3
EIF3G
EVI2A
EXOSC4
FARP1
FBXL13
FBXO33
FUNDC1
FZD8
GMFG
GOLGA7
GPAA1
GPRC5C
GTF3C6
HELZ
HERC2
HOXA5
HS3ST1
HSBP1
ITFG3
ITPA
KCNQ3
KIF13A
LARS2
LRCH3
LRRC29
LSM12
LSP1
LYRM2
MAFA
MDFIC
MRGPRE
MRPL20
MRPL40
MUT
N6AMT2
NAGS
NCOA2
NPL
NSMCE1
NUP93
PDE1C
PEG3
PEX3
PHOSPHO2
PIGC
PLEKHM1
PLSCR4
POLD2
PTPRA
RAD50
RANBP3
RAP2A
RGS20
RHBDD3
RNASEH2C
RNF168
RNPS1
RPAP1
SDHA
SFTPC
SIL1
SIRT6
SLC27A6
SLC37A4
SLC39A12
SPTLC2
SRP68
TCHP
TCTN2
TICAM1
TIMM13
TJP1
TMC8
TMEM138
TMEM147
TMEM176A
TMEM176B
TNFSF15
TOP1MT
TRAFD1
TRIM65
TSPAN15
TTC8
TYRO3
ULK1
VKORC1L1
WDR41
WDR44
ZNF324
ZSCAN21
EDNRB
LYSMD2
CBWD1
ACAD8
PPP2R2B
RABGGTB
AGT
TSSC4
CASC1
MED27
POLR2G
TTC27
TUSC2
CD81
XKR5
CER1
CTAGE5
2021-09-15
C11orf24
2021-03-03
C5orf45
C5orf34
C19orf71
ACAA2
ACOT2
ANKRD44
AP3S2
ARHGAP26
ATE1
ATIC
ATXN7L2
AXIN1
B3GALT4
BCL7C
BIVM
BLOC1S1
BSDC1
BTBD7
CAMKK1
CAMTA1
CASKIN2
CASP8AP2
CBL
CD38
CD44
CD55
CDK5RAP3
CEP68
CHCHD5
CSNK2B
CTNS
C6orf47
C6orf106
DECR2
DHX16
EDIL3
ELK4
FADS3
FANCB
FEM1C
FKBPL
FRMPD1
FTO
GAK
GALC
GJA4
GOSR1
GPI
GRIK5
H3F3A
HIBCH
HLF
HPS4
INPP5F
INSIG1
ISLR2
KDELC1
LACTB
LRRC56
LRRTM4
MAPK9
MCRS1
MED29
MFAP3
MLF1
MOSPD2
MPHOSPH8
MPP3
MTL5
MYB
MYH8
NDUFA13
NDUFC2
NEK9
NPHP1
NTAN1
NUP54
PCDH11X
PEX6
PHKG1
PLXNB3
POLR2J
PPP1CB
PPP6C
PRAF2
QSOX1
RABEPK
RAF1
RECQL4
RIF1
RNF121
RPS18
RUVBL1
SCG3
SEZ6L
SLC38A3
SMAD5
SMARCA5
SMC6
SMURF1
SNTA1
SNTG2
SORCS2
SPCS2
SSSCA1
STUB1
SVOP
TAF1C
TBCE
TCEB3
TCF15
TMEM170A
TMEM175
TMEM183A
TOP1
TOPBP1
TOR3A
TPST2
TRABD
TRAP1
TRIM46
TSEN54
TUBGCP5
TXN
UBLCP1
UBN1
UNC13A
USP4
UTF1
VNN1
VPS52
WBSCR28
ZNF410
ZNF574
ZNF653
ZHX2
NUDT5
PLK4
VAMP4
EIF4E3
HSPA4L
SAMD5
FIS1
MEN1
GPLD1
ATP5B
CCT6A
HSPB3
VAV1
C8orf33
C15orf40
AARS2
ADD3
AFMID
ANGPTL4
ANKRD10
APBB3
APOM
ARF5
ASCC2
ASCL2
ATP13A4
ATP5D
ATP6V0B
KIAA0319L
BRD2
BRSK2
BTBD6
CAPZA1
CASKIN1
CCBL2
CCDC59
CCL13
CD40
CDKN2B
CLEC16A
COX17
CTSF
C9orf114
DLD
DPH2
EIF2B1
ELF3
ELL2
ELOF1
ERGIC3
ERMP1
FBXL6
FCGR2A
FGF1
FUT8
GAD1
GCC1
GFPT1
GPATCH3
GSG2
GTF2H1
GTF2H3
HMGCS2
HMX3
HPS5
HSD17B4
IARS
IGHMBP2
IMPACT
IQCC
IQCK
KCNA2
KIF11
KIF15
KLHL12
LAT2
LYRM4
LZTFL1
MAFK
MECR
MED21
MED28
MED31
MFSD8
MORN1
MRPL21
MRPL28
MRPS22
MRPS26
MTNR1A
NAPB
NDC80
NME6
NUMBL
NUP50
P4HB
PAPSS1
PEBP1
PFDN5
PGK1
PIGB
PIGU
PIGZ
PLEKHF1
PPP1R11
PPT2
PRCP
PRKCQ
PSEN1
PTPN12
PTPN23
RAB21
RAB27A
RAB8A
RCCD1
RER1
RFESD
RNF149
RNF150
RNF2
RPS10
SARDH
SFXN5
SH3BP5
SIGLEC15
SLC15A4
SLC25A10
SLC26A6
SLC29A1
SLC35D3
SLC35E4
SNAPC4
SNX14
SPECC1L
SPON2
SSH1
ST7L
TAPBP
TBL3
TCP11L1
TEKT5
THAP2
THOC1
TMEM101
TOP3B
TRAPPC5
TRIM56
TRNT1
TYK2
UPF1
VPREB1
WBP5
WNT11
ZBTB16
ZFAND2A
ZNF598
ZNF667
ZNRD1
RPS14
EAF1
METTL6
GALNT11
NDUFB11
NEU3
TNR
RAB3GAP1
TEX22
UBE2V1
ZNF354B
CDC37
DUT
CXorf38
2021-09-02
C19orf60
2021-09-03
C5orf52
SPDYE18
C15orf52
ANKRD13D
ASB16
BCL2L13
BICD2
CALR
CCDC34
CCDC47
CCDC83
CCDC91
CCNE1
CCNH
CHAF1B
CNP
COX15
CRYGC
CTBP1
CTTN
CUTC
DAAM1
DDIT4L
DDX42
DFFB
DNPEP
EDEM2
EFNA1
EXOC3L1
EXOC8
FADD
GDI2
GPRIN3
GRIN2A
HDLBP
HSD17B12
HSPA4
IRF1
ITSN2
KCNJ10
LRCH4
LRRC41
LRRC42
LYST
MAGI2
MAN1C1
MIB2
MITD1
MLLT11
MMP2
MRPL19
MRPL30
MTMR12
NCAM2
NDUFA8
NFKB2
NHEJ1
NRIP3
NUDT9
NXT1
PABPC1
PBX3
PCGF3
PIGQ
PMP22
POLR3F
PPIA
PPIE
PPP1R13L
PPP2CA
PPP2R2D
PSMA5
PSMF1
PTPN3
PUF60
RABIF
RAC1
RBAK
RDH14
RWDD3
SEC23IP
SGCZ
SGSM2
SNRPB
SRM
STX18
TCEA1
TM7SF3
TMED3
TMEM11
TMEM126B
TRAF2
TRPM7
TSGA10
TUBA1B
TUBGCP2
UBAC2
UBIAD1
ULK2
UQCRHL
WAC
ZFP1
ZNF365
ZNF770
PRDM4
APEH
ABCC4
TAF4
CABIN1
ATP5L
FOXJ1
GBX1
HIST1H2AA
TNFAIP6
IGFBP3
ASPA
ATPIF1
DNAJC8
HTR2B
MYO6
CNTD1
MTMR11
ACSS1
AKAP8
AQP7
ARL2
BAG3
CADM2
CDT1
CEBPA
CHORDC1
CNOT6L
C12orf45
DBX2
DDOST
DYNC1LI2
GCSH
GRIA2
INPP4A
ISY1-RAB43
LRRK2
MPZL3
NEGR1
PAPD4
PCYT1A
PDE1B
PIM3
POLDIP2
PSMB2
PSPC1
PUS7
RAB17
RINT1
RPL26
RSAD1
RTN1
SLC38A1
SLC6A19
STX16
TRIM27
TRMU
WAPAL
ZNF208
ZNF629
ATHL1
EXT1
PRKAG1
SELK
HDHD3
TDRD1
C17orf49
CNDP2
VWA1
PRKAA1
WDR63
STAT1
PLOD2
ADM
CCL5
KCNE5
KRCC1
MMD
VWC2
COQ4
MRPL45
TRPV1
TRUB2
CNOT4
ATP5G3
KPNA1

## Sheet: SOX2-specific targets
SOX2-specific targets (6846)
A2M
A3GALT2
AAAS
AADAC
AADACL2
AADAT
AAGAB
AAK1
AAMDC
AAR2
AARSD1
AASDH
AASS
ABAT
ABCA9
ABCB1
ABCB10
ABCB4
ABCB5
ABCB6
ABCB7
ABCB8
ABCC2
ABCD3
ABCD4
ABCE1
ABCF2
ABCG2
ABHD1
ABHD10
ABHD11
ABHD12
ABHD12B
ABHD14A
ABHD14A-ACY1
ABHD14B
ABHD15
ABHD17A
ABHD17B
ABHD2
ABHD6
ABI1
ABI2
ABI3
ABL2
ABLIM1
ABT1
ABTB2
ACAA1
ACACB
ACADM
ACADSB
ACADVL
ACAP1
ACAP3
ACAT1
ACAT2
ACBD6
ACER2
ACKR3
ACLY
ACO2
ACOT6
ACOT7
ACOT8
ACOX1
ACP1
ACP5
ACP6
ACPL2
ACRBP
ACSBG2
ACSL1
ACSM5
ACSS2
ACTA2
ACTBL2
ACTG1
ACTG2
ACTL6A
ACTL6B
ACTN1
ACTR10
ACTR1B
ACTR3
ACTR3B
ACTR8
ACTRT3
ACVR1
ACYP2
ADA
ADAD2
ADAL
ADAM15
ADAM17
ADAM18
ADAM19
ADAM20
ADAM28
ADAM9
ADAMDEC1
ADAMTS1
ADAMTS10
ADAMTS15
ADAMTS16
ADAMTS18
ADAMTS3
ADAMTS7
ADAMTS8
ADAMTSL1
ADAMTSL4
ADAP1
ADAP2
ADAR
ADARB2
ADAT1
ADAT3
ADC
ADCY10
ADCY3
ADCY5
ADCY6
ADCY7
ADCYAP1
ADCYAP1R1
ADD1
ADH7
ADIPOQ
ADIPOR2
ADIRF
ADK
ADM5
ADNP
ADNP2
ADO
ADORA2A
ADORA3
ADPRHL2
ADPRM
ADRA1A
ADRA1B
ADRM1
ADSL
ADSS
AEBP2
AEN
AFAP1
AFAP1L2
AFF3
AFF4
AFM
AFP
AGA
AGAP2
AGAP3
AGBL2
AGER
AGFG1
AGFG2
AGMO
AGO1
AGO2
AGPAT4
AGPAT6
AGR3
AGRN
AGRP
AGTPBP1
AGTRAP
AGXT
AHCYL2
AHDC1
AHNAK
AHSA1
AHSP
AIF1L
AIFM1
AIFM2
AIG1
AIM1L
AIMP1
AIP
AIRE
AJUBA
AK2
AK3
AK5
AK9
AKAP1
AKAP11
AKAP12
AKAP13
AKAP7
AKAP9
AKIRIN1
AKIRIN2
AKNA
AKR1A1
AKR1B1
AKR1E2
AKT2
AKT3
AKTIP
ALCAM
ALDH16A1
ALDH1A2
ALDH1L1
ALDH4A1
ALDH7A1
ALDOA
ALG10
ALG10B
ALG11
ALG12
ALG13
ALG5
ALG8
ALK
ALKBH5
ALKBH6
ALLC
ALOX15
ALOX5AP
ALPI
ALPK2
ALPL
ALPP
ALS2
ALS2CR11
ALX1
AMACR
AMD1
AMELX
AMER2
AMH
AMOT
AMOTL1
AMPD1
AMPD2
ANAPC10
ANAPC15
ANAPC16
ANAPC5
ANAPC7
ANG
ANGEL2
ANGPT2
ANGPTL1
ANGPTL2
ANGPTL5
ANGPTL7
ANK2
ANKAR
ANKEF1
ANKFY1
ANKHD1
ANKHD1-EIF4EBP3
ANKLE1
ANKMY2
ANKRD1
ANKRD12
ANKRD23
ANKRD30A
ANKRD32
ANKRD33
ANKRD36C
ANKRD39
ANKRD46
ANKRD50
ANKRD6
ANKRD9
ANKS6
ANLN
ANO1
ANO10
ANO3
ANO5
ANO6
ANO8
ANO9
ANP32A
ANP32B
ANP32D
ANP32E
ANPEP
ANTXR1
ANTXR2
ANXA2
ANXA2R
ANXA3
ANXA4
ANXA5
AOC2
AOC3
AP1AR
AP1B1
AP1G1
AP1M1
AP1M2
AP1S1
AP1S2
AP2A1
AP2B1
AP2S1
AP3D1
AP3M1
AP3S1
AP5M1
AP5S1
APBA2
APC
APC2
APEX1
APEX2
APH1A
APH1B
API5
APLF
APLN
APLP1
APOBEC4
APOBR
APOC1
APOL1
APOL2
APOL4
APOL6
APOLD1
APOO
APOPT1
APP
APTX
AQP2
AQP5
AQP6
AQR
AR
ARAP3
ARCN1
ARF3
ARF4
ARF6
ARFGAP2
ARFIP1
ARG2
ARHGAP1
ARHGAP10
ARHGAP11B
ARHGAP19
ARHGAP24
ARHGAP25
ARHGAP30
ARHGAP31
ARHGAP32
ARHGAP33
ARHGAP35
ARHGAP39
ARHGAP4
ARHGAP42
ARHGAP5
ARHGEF10L
ARHGEF15
ARHGEF16
ARHGEF17
ARHGEF26
ARHGEF3
ARHGEF37
ARHGEF38
ARHGEF40
ARID1B
ARID3B
ARID3C
ARL10
ARL11
ARL13A
ARL13B
ARL14
ARL14EP
ARL15
ARL16
ARL2BP
ARL3
ARL4D
ARL5A
ARL6
ARL6IP1
ARL6IP6
ARL8B
ARMC12
ARMC3
ARMC6
ARMC7
ARMC8
ARMCX3
ARMCX4
ARMCX5
ARMS2
ARNT2
ARNTL2
ARPC4
ARPC4-TTLL3
ARPC5
ARPC5L
ARPP19
ARRB2
ARSA
ARSB
ARSE
ART1
ART3
ARX
AS3MT
ASAP2
ASAP3
ASB13
ASB17
ASB5
ASB7
ASCC1
ASCC3
ASCL4
ASF1B
ASGR2
ASIC1
ASIC3
ASIC4
ASIC5
ASMTL
ASNS
ASNSD1
ASPHD2
ASPN
ASPSCR1
ASTE1
ASTL
ASXL3
ATAD1
ATAD2
ATAD2B
ATAD3A
ATCAY
ATF3
ATF4
ATF7IP2
ATG10
ATG12
ATG13
ATG16L2
ATG3
ATG4A
ATG4D
ATG9B
ATL3
ATOH1
ATOH8
ATOX1
ATP10D
ATP12A
ATP13A1
ATP13A2
ATP13A5
ATP1A1
ATP1A2
ATP1B2
ATP1B4
ATP2A1
ATP2A2
ATP2B4
ATP2C2
ATP5A1
ATP5G1
ATP5G2
ATP5O
ATP5S
ATP5SL
ATP6AP1L
ATP6V0A1
ATP6V0E1
ATP6V1A
ATP6V1B1
ATP6V1B2
ATP6V1G1
ATP8A1
ATR
ATRIP
ATRN
ATRNL1
ATXN2L
ATXN3L
ATXN7L3B
AUNIP
AURKA
AVIL
AVL9
AVPR2
AXL
AZGP1
AZI1
AZU1
B3GNT1
B3GNT5
B3GNT8
B3GNT9
B4GALNT3
B4GALT1
B4GALT3
B4GALT6
B9D1
BAAT
BABAM1
BACE1
BACE2
BACH1
BACH2
BAD
BAG4
BAG5
BAI2
BAI3
BAIAP2
BANF1
BANF2
BANK1
BARHL2
BASP1
BATF3
BAX
BAZ1A
BAZ1B
BAZ2B
BBIP1
BBOX1
BBS12
BBS4
BBS5
BBS7
BCAP29
BCAP31
BCAR1
BCAS4
BCAT1
BCDIN3D
BCKDK
BCL11A
BCL11B
BCL2
BCL2L1
BCL2L12
BCL2L15
BCL2L2-PABPN1
BCL7A
BCL9
BCLAF1
BCMO1
BCO2
BCOR
BDH1
BEAN1
BEND3
BEND5
BEND7
BEST1
BEST2
BEST4
BEX1
BFSP1
BFSP2
BGLAP
BHLHE22
BHLHE23
BHMT
BICD1
BID
BIK
BIN1
BIN2
BIN3
BIRC8
BLCAP
BLID
BLM
BLNK
BLOC1S3
BLOC1S4
BLOC1S5
BLOC1S5-TXNDC5
BLOC1S6
BMI1
BMP1
BMP2K
BMP5
BMP7
BMP8A
BMPER
BMPR1A
BMPR2
BMS1
BMX
BNIP2
BOC
BOD1
BOK
BOLA1
BOLA2
BOLA2B
BOLL
BPI
BPTF
BRAT1
BRCC3
BRD9
BRI3
BRICD5
BRINP3
BRIP1
BRIX1
BROX
BRPF3
BRSK1
BRWD1
BSG
BSN
BST1
BST2
BSX
BTAF1
BTBD1
BTBD10
BTBD17
BTBD18
BTBD2
BTBD3
BTBD9
BTF3
BTF3L4
BTG4
BTK
BTN2A2
BTN3A1
BTN3A2
BTN3A3
BUB3
BUD31
BYSL
BZW1
BZW2
C10orf11
C10orf120
C10orf25
C10orf32
C10orf67
C10orf95
C11orf31
C11orf45
C11orf54
C11orf63
C11orf65
C11orf73
C11orf83
C11orf91
C11orf94
C12orf4
C12orf40
C12orf49
C12orf65
C12orf68
C12orf73
C14orf132
C14orf142
C14orf164
C14orf166
C14orf80
C15orf27
C15orf57
C15orf61
C16orf3
C16orf80
C16orf87
C17orf103
C17orf104
C17orf59
C17orf62
C17orf74
C17orf75
C17orf77
C17orf78
C17orf89
C17orf96
C17orf97
C18orf32
C18orf54
C18orf56
C18orf8
C19orf12
C19orf24
C19orf25
C19orf26
C19orf33
C19orf38
C19orf40
C19orf44
C19orf59
C19orf77
C1GALT1
C1QA
C1QB
C1QC
C1QL4
C1QTNF6
C1QTNF9
C1R
C1RL
C1S
C1orf101
C1orf106
C1orf109
C1orf111
C1orf116
C1orf123
C1orf134
C1orf170
C1orf174
C1orf189
C1orf192
C1orf198
C1orf21
C1orf210
C1orf27
C1orf43
C1orf51
C1orf54
C1orf63
C1orf95
C20orf112
C20orf141
C20orf194
C20orf26
C21orf59
C21orf67
C21orf91
C22orf23
C22orf39
C2CD2
C2CD2L
C2CD3
C2CD4D
C2CD5
C2orf49
C2orf50
C2orf57
C2orf61
C2orf66
C2orf69
C2orf71
C3
C3AR1
C3orf17
C3orf20
C3orf38
C4orf19
C4orf21
C4orf32
C4orf46
C4orf6
C5orf15
C5orf24
C5orf28
C5orf38
C5orf54
C5orf55
C5orf63
C5orf64
C6
C6orf120
C6orf211
C6orf226
C6orf89
C7
C7orf13
C7orf25
C7orf43
C7orf55-LUC7L2
C7orf61
C7orf69
C7orf72
C7orf73
C8orf37
C8orf4
C8orf44
C9orf16
C9orf171
C9orf24
C9orf47
C9orf64
C9orf72
C9orf91
CA12
CA13
CA14
CA2
CA4
CA5A
CA6
CA9
CABLES1
CABP7
CABYR
CACFD1
CACNA1G
CACNA1H
CACNA1S
CACNA2D2
CACNB3
CACNG4
CACNG5
CACNG6
CACNG7
CACNG8
CACTIN
CACUL1
CADPS2
CALCOCO2
CALD1
CALM1
CALM2
CALML6
CALR3
CALU
CAMK1
CAMK2D
CAMK4
CAMKMT
CAMKV
CAND1
CAP2
CAPN14
CAPN2
CAPN5
CAPN7
CAPRIN1
CAPRIN2
CAPS
CAPZB
CARD11
CARD14
CARD16
CARD18
CARD6
CARD8
CARF
CARM1
CARS2
CARTPT
CASC3
CASC4
CASK
CASP1
CASP14
CASP5
CASP6
CASQ2
CASS4
CAST
CATSPER4
CATSPERB
CATSPERD
CAV1
CAV3
CBX1
CBX4
CBX5
CBX6
CBX7
CC2D1A
CCAR2
CCBE1
CCDC102B
CCDC107
CCDC11
CCDC110
CCDC114
CCDC115
CCDC116
CCDC129
CCDC130
CCDC132
CCDC146
CCDC147
CCDC151
CCDC155
CCDC167
CCDC169-SOHLH2
CCDC174
CCDC182
CCDC183
CCDC25
CCDC28B
CCDC3
CCDC30
CCDC33
CCDC36
CCDC37
CCDC39
CCDC41
CCDC43
CCDC50
CCDC58
CCDC61
CCDC65
CCDC71L
CCDC78
CCDC8
CCDC80
CCDC81
CCDC85B
CCDC85C
CCDC88A
CCDC88B
CCDC88C
CCDC9
CCDC92
CCDC93
CCDC96
CCDC97
CCER2
CCKAR
CCKBR
CCL14
CCL15
CCL15-CCL14
CCL2
CCL23
CCL26
CCL3
CCL7
CCNA2
CCNB1IP1
CCNB2
CCNB3
CCND3
CCNG1
CCNJ
CCNJL
CCNL1
CCNT2
CCNYL1
CCP110
CCR5
CCR6
CCT2
CCT3
CCT4
CCT5
CCT6B
CCT7
CCT8
CCT8L2
CD14
CD160
CD164L2
CD1C
CD200
CD200R1
CD207
CD247
CD248
CD274
CD2BP2
CD300A
CD34
CD4
CD46
CD58
CD6
CD63
CD68
CD74
CD79A
CD82
CD83
CD9
CD96
CDA
CDC14B
CDC16
CDC23
CDC25A
CDC25B
CDC25C
CDC37L1
CDC40
CDC42
CDC42BPA
CDC42BPG
CDC42EP1
CDC42EP2
CDC42EP3
CDC42EP4
CDC45
CDC6
CDC7
CDCA2
CDCA4
CDCA8
CDCP1
CDCP2
CDH10
CDH12
CDH13
CDH17
CDH2
CDH22
CDH24
CDH26
CDH3
CDH5
CDH7
CDH8
CDHR2
CDIP1
CDK1
CDK11A
CDK12
CDK13
CDK14
CDK16
CDK19
CDK2AP1
CDK3
CDK5R1
CDK6
CDK7
CDKL4
CDKL5
CDKN2AIPNL
CDKN3
CDNF
CDO1
CDON
CDR2
CDRT1
CDS1
CDS2
CDX1
CDYL
CDYL2
CEBPB
CEBPG
CECR1
CECR2
CELA1
CELA3A
CELA3B
CELF1
CELF2
CELF3
CELF4
CELSR2
CEMP1
CEND1
CENPB
CENPH
CENPM
CENPN
CENPP
CENPU
CENPV
CEP112
CEP120
CEP128
CEP152
CEP170
CEP250
CEP290
CEP350
CEP41
CEP44
CEP55
CEP57
CEP57L1
CEP76
CEP89
CEP95
CEP97
CERCAM
CERKL
CERS1
CERS5
CERS6
CES3
CETP
CFC1
CFC1B
CFL2
CFLAR
CFP
CGN
CGNL1
CGREF1
CH25H
CHAC2
CHCHD10
CHCHD4
CHCHD7
CHD1
CHD2
CHD3
CHD4
CHD5
CHD7
CHD8
CHD9
CHEK1
CHEK2
CHI3L1
CHIT1
CHM
CHML
CHMP1B
CHMP2A
CHMP2B
CHMP3
CHMP4A
CHMP4B
CHN1
CHODL
CHP1
CHPF2
CHRAC1
CHRD
CHRDL2
CHRM1
CHRM3
CHRM5
CHRNA1
CHRNA3
CHRNA4
CHRNA9
CHRNB1
CHRNB2
CHRNE
CHST14
CHST5
CHST7
CHSY1
CHTOP
CHURC1
CHURC1-FNTB
CIB2
CIB3
CIB4
CIPC
CISD2
CISH
CITED1
CKAP2L
CKAP4
CKM
CLC
CLCC1
CLCF1
CLCN2
CLCN5
CLDN14
CLDN19
CLDN22
CLDN24
CLDN6
CLDN7
CLDN8
CLEC10A
CLEC17A
CLEC18A
CLEC18B
CLEC18C
CLEC1B
CLEC2B
CLEC2L
CLEC3A
CLEC4A
CLEC4D
CLEC4E
CLEC5A
CLEC9A
CLHC1
CLIC1
CLIC4
CLIP2
CLIP4
CLK2
CLLU1
CLMP
CLP1
CLPSL1
CLPSL2
CLSTN3
CLU
CLVS2
CMC1
CMC2
CMIP
CMPK1
CMSS1
CMTM5
CMTM7
CMTM8
CNEP1R1
CNFN
CNGA3
CNGA4
CNGB1
CNIH1
CNIH4
CNN3
CNOT1
CNOT7
CNPPD1
CNPY1
CNPY2
CNPY3
CNPY4
CNR1
CNR2
CNTFR
CNTN6
CNTNAP1
CNTROB
COA5
COA6
COG2
COG3
COG5
COG8
COIL
COL10A1
COL11A1
COL11A2
COL12A1
COL14A1
COL17A1
COL18A1
COL1A2
COL21A1
COL22A1
COL2A1
COL4A1
COL4A2
COL4A5
COL4A6
COL6A1
COL7A1
COL8A2
COLCA1
COLEC10
COMMD2
COMMD3
COMMD3-BMI1
COMMD6
COMMD8
COPA
COPE
COPRS
COPS2
COPS3
COPS4
COPS5
COPS7A
COPS7B
COPS8
COPZ2
COQ10B
COQ3
COQ5
COQ6
CORO1C
CORO2B
COX14
COX16
COX20
COX6A1
COX6B1
COX7A1
COX7B
COX7C
COX8A
CPA1
CPA2
CPA4
CPA5
CPB1
CPLX2
CPLX4
CPNE2
CPNE7
CPNE8
CPOX
CPS1
CPSF1
CPSF2
CPSF3
CPSF4L
CPSF6
CPSF7
CPVL
CPXM1
CR1L
CRABP1
CRABP2
CRADD
CRAMP1L
CRB1
CRB2
CRCP
CREB3L4
CREG1
CREM
CRH
CRISPLD1
CRKL
CRLF3
CRLS1
CROCC
CRTAM
CRTC1
CRYAA
CRYBA1
CRYBB2
CRYGA
CRYGS
CRYZ
CSAD
CSDE1
CSF1
CSF1R
CSK
CSNK1A1L
CSNK1E
CSPG5
CSPP1
CSRNP1
CSRNP2
CSRNP3
CSRP2
CSRP2BP
CST2
CST6
CST9
CSTF1
CSTF3
CTAGE9
CTBP2
CTC1
CTCFL
CTDNEP1
CTDSPL2
CTGF
CTHRC1
CTIF
CTNNA2
CTNNAL1
CTNNB1
CTNNBIP1
CTPS2
CTRL
CTSA
CTSC
CTSD
CTSO
CTSW
CTTNBP2
CTU1
CTXN2
CUBN
CUL2
CUL3
CUL4A
CUL5
CUL9
CUTA
CUX2
CWC22
CWC25
CWC27
CWH43
CXCL2
CXXC5
CXorf57
CYB561A3
CYB561D1
CYB5B
CYB5D1
CYB5D2
CYB5R4
CYCS
CYFIP2
CYGB
CYHR1
CYLC1
CYP17A1
CYP1A2
CYP26A1
CYP26C1
CYP2C9
CYP2J2
CYP2R1
CYP2U1
CYP2W1
CYP46A1
CYP7A1
CYS1
CYSTM1
CYTH2
DAB1
DACH1
DACT2
DAG1
DAGLB
DAPK2
DAPK3
DARC
DARS
DAZAP1
DBF4
DBF4B
DBH
DBN1
DCAF11
DCAF12
DCAF13
DCAF4
DCAF5
DCAF6
DCAF7
DCAKD
DCBLD2
DCC
DCDC1
DCDC2
DCDC2B
DCK
DCLK2
DCP2
DCST2
DCT
DCTN1
DCTN3
DCTPP1
DCUN1D3
DCUN1D4
DCUN1D5
DCX
DCXR
DDA1
DDAH2
DDB2
DDHD1
DDX10
DDX11
DDX18
DDX20
DDX21
DDX23
DDX31
DDX39A
DDX49
DDX51
DDX6
DDX60
DDX60L
2021-12-01
DECR1
DEDD2
DEF8
DEFB106A
DEFB110
DEFB128
DEFB129
DEFB4A
DEFB4B
DENND2D
DENND4A
DENND4B
DENND5B
DENND6A
DEPDC4
DEPTOR
DERL3
DESI2
DET1
DFFA
DFNB31
DFNB59
DGAT2L6
DGCR14
DGCR2
DGCR6L
DGKA
DGKB
DGKD
DGUOK
DHCR24
DHDH
DHFRL1
DHH
DHRS12
DHRS3
DHRSX
DHX32
DHX36
DHX9
DIAPH1
DIAPH3
DIDO1
DIEXF
DIMT1
DIP2B
DIRAS1
DIRAS2
DIS3L
DIS3L2
DISC1
DISP1
DKK1
DKK3
DLAT
DLEU1
DLG3
DLG4
DLGAP2
DLGAP5
DLK1
DLK2
DLL3
DLL4
DLST
DLX1
DMBX1
DMGDH
DMP1
DMPK
DMTF1
DMTN
DMWD
DNA2
DNAAF1
DNAAF3
DNAH1
DNAH12
DNAH2
DNAH5
DNAH6
DNAH7
DNAH8
DNAH9
DNAI1
DNAI2
DNAJA1
DNAJA2
DNAJA4
DNAJB1
DNAJB14
DNAJB5
DNAJC1
DNAJC14
DNAJC15
DNAJC17
DNAJC18
DNAJC19
DNAJC21
DNAJC22
DNAJC24
DNAJC27
DNAJC3
DNAJC4
DNAJC5G
DNAJC9
DNAL1
DNAL4
DNALI1
DNASE1
DNASE1L2
DNASE1L3
DNASE2
DNLZ
DNM1L
DNM2
DNMT3A
DNMT3L
DNPH1
DNTT
DNTTIP1
DOC2A
DOCK1
DOCK3
DOCK5
DOCK6
DOK1
DOK2
DOK3
DOK4
DOK6
DOT1L
DPEP1
DPF1
DPF2
DPH3
DPH5
DPH6
DPM1
DPM2
DPM3
DPP4
DPP7
DPP9
DPPA2
DPPA4
DPT
DPY30
DPYD
DPYSL4
DPYSL5
DR1
DRAM2
DRAXIN
DRD1
DRD4
DRG2
DROSHA
DRP2
DSCAML1
DSCC1
DSCR3
DSG2
DST
DSTYK
DTD1
DTD2
DTHD1
DTX2
DUPD1
DUS3L
DUSP16
DUSP19
DUSP2
DUSP3
DUSP7
DVL3
DYM
DYNC1H1
DYNC1I2
DYNC1LI1
DYNC2H1
DYNLL2
DYNLT1
DYRK2
DYRK3
DYRK4
DZIP1
DZIP3
E2F1
E2F2
E2F6
E2F7
E2F8
EBAG9
EBF1
EBF2
EBF3
EBNA1BP2
ECE1
ECH1
ECHDC1
ECM1
ECM2
ECSCR
EDC3
EDDM3A
EDEM3
EDN1
EDN2
EDRF1
EEA1
EED
EEF1A1
EEPD1
EFCAB1
EFCAB10
EFCAB11
EFCAB12
EFCAB5
EFCAB6
EFCAB7
EFCAB9
EFCC1
EFEMP2
EFHB
EFHC1
EFHD2
EFNA2
EFNA3
EFNA5
EFNB3
EFR3B
EFS
EFTUD1
EGF
EGFL7
EGLN2
EGR2
EHBP1L1
EHD2
EHD3
EHD4
EHF
EID1
EID2B
EID3
EIF1
EIF1AD
EIF1AX
EIF1B
EIF2AK1
EIF2D
EIF2S3
EIF3B
EIF3I
EIF3K
EIF3L
EIF3M
EIF4A3
EIF4E
EIF4E1B
EIF4EBP2
EIF4ENIF1
EIF4G1
EIF4G3
EIF4H
ELAVL1
ELFN1
ELL3
ELMO3
ELMOD3
ELMSAN1
ELN
ELOVL5
ELP2
ELP4
ELP5
ELP6
EMC10
EMC3
EMC4
EMC6
EMC9
EMD
EME1
EMID1
EMILIN3
EML1
EML2
EMR1
EN1
EN2
ENAM
ENC1
ENKUR
ENO1
ENO2
ENO3
ENO4
ENOPH1
ENOSF1
ENOX1
ENOX2
ENPP3
ENPP7
ENSA
ENSG00000083842
ENSG00000091436
ENSG00000105520
ENSG00000113811
ENSG00000115128
ENSG00000117598
ENSG00000129951
ENSG00000144785
ENSG00000145965
ENSG00000148123
ENSG00000163075
ENSG00000166503
ENSG00000167674
ENSG00000170091
ENSG00000172901
ENSG00000178404
ENSG00000182319
ENSG00000183291
ENSG00000186838
ENSG00000187607
ENSG00000188223
ENSG00000188474
ENSG00000188897
ENSG00000198832
ENSG00000198843
ENSG00000203546
ENSG00000237452
ENSG00000241489
ENSG00000243696
ENSG00000248710
ENSG00000249773
ENSG00000250349
ENSG00000251246
ENSG00000251357
ENSG00000251537
ENSG00000251569
ENSG00000254692
ENSG00000255330
ENSG00000255339
ENSG00000255439
ENSG00000255730
ENSG00000255767
ENSG00000255863
ENSG00000256100
ENSG00000256206
ENSG00000256500
ENSG00000256861
ENSG00000257062
ENSG00000257355
ENSG00000257743
ENSG00000258064
ENSG00000258417
ENSG00000258724
ENSG00000258728
ENSG00000258881
ENSG00000258947
ENSG00000259060
ENSG00000259159
ENSG00000259164
ENSG00000260170
ENSG00000260342
ENSG00000260869
ENSG00000262302
ENSG00000262660
ENSG00000263620
ENSG00000264545
ENSG00000265590
ENSG00000267001
ENSG00000267022
ENSG00000267120
ENSG00000267140
ENSG00000267157
ENSG00000267173
ENSG00000267179
ENSG00000267261
ENSG00000268133
ENSG00000268434
ENSG00000268465
ENSG00000268643
ENSG00000268750
ENSG00000268870
ENSG00000269026
ENSG00000269035
ENSG00000269237
ENSG00000269533
ENSG00000269590
ENSG00000269755
ENSG00000269855
ENSG00000272162
ENSG00000272333
ENSG00000272410
ENSG00000272781
ENSG00000272822
ENSG00000272869
ENSG00000273294
ENTHD2
ENTPD4
ENY2
EOMES
EPB41
EPB41L1
EPB41L2
EPB41L3
EPB41L5
EPCAM
EPGN
EPHA2
EPHA3
EPHA4
EPHA7
EPHB2
EPHB4
EPHB6
EPM2A
EPN1
EPN3
EPRS
EPS15
EPS15L1
EPT1
ERAL1
ERAP2
ERBB2
ERCC2
ERCC6-PGBD3
ERCC6L
ERCC6L2
ERF
ERG
ERGIC1
ERGIC2
ERH
ERLEC1
ERLIN2
ERN1
ERO1L
ERP27
ERP29
ERP44
ERRFI1
ERV3-1
ESAM
ESCO2
ESF1
ESRP2
ESRRA
ESRRG
ESYT1
ETF1
ETFA
ETHE1
ETNK1
ETV2
ETV3
ETV4
ETV6
EVC
EVI5L
EVL
EVX2
EXD1
EXO1
EXOC1
EXOC2
EXOC3L4
EXOC5
EXOC6
EXOC6B
EXOSC1
EXOSC7
EXOSC8
EXPH5
EXTL1
EXTL3
EYA1
EZH2
F10
F11
F11R
F12
F13A1
F2
F2R
F2RL1
F3
F7
F8
FABP12
FABP3
FABP4
FABP5
FABP9
FADS1
FADS2
FADS6
FAF2
FAHD2B
FAIM
FAIM2
FAM101A
FAM102A
FAM103A1
FAM107A
FAM109A
FAM109B
FAM110A
FAM114A2
FAM117B
FAM118B
FAM120A
FAM120B
FAM122A
FAM126A
FAM127A
FAM127C
FAM129A
FAM129B
FAM131A
FAM133A
FAM134C
FAM135A
FAM135B
[truncated: 4,847 more rows]
