# Supplementary material for: FOXO3 regulates a common genomic program in aging and glioblastoma stem cells
Source: Aging Cancer. Author manuscript; Available in PMC 2022 Oct 26. (PMC9601604; doi:10.1002/aac2.12043)
Supplement: SuppTable-3 [file NIHMS1841143-supplement-SuppTable-3.xlsx]

## Sheet: shared upregulated
Genes upregulated in the absence of FOXO3 in GSCs and aged NSCs
ABCB9
ABHD14A
ABRACL
ACP2
ACSBG1
ACTB
ADCYAP1R1
ADI1
ADM
AIF1L
ALDH7A1
AMDHD2
ANAPC11
AP1S1
AP1S2
AP3S1
APIP
APLP1
APMAP
APOE
APP
APRT
ARHGEF4
ARL6IP1
ARL6IP4
ARL6IP5
ARMCX3
ARPC1A
ARPC1B
AS3MT
ASCL1
ATF6B
ATOX1
ATP1B1
ATP1B2
ATP6AP1
ATP6AP2
ATP6V0A1
ATP6V0E1
ATP6V1G1
B3GALT6
B3GAT1
B4GAT1
BANF1
BCAP29
BCAT2
BDH1
BEX1
BMP7
BNIP3L
BOC
BPGM
BPNT1
BRD7
BRI3
BSG
BTBD17
BTG2
C11orf71
C16orf74
C1GALT1C1
C3orf14
C5orf15
C9orf16
CA2
CACNG4
CAMK2A
CAMTA1
CBR1
CBR3
CCDC159
CCDC80
CCNE2
CD320
CD81
CD9
CDH11
CDH2
CDK5RAP3
CFL1
CGREF1
CHCHD10
CHCHD2
CHCHD5
CHID1
CHMP5
CHRNA1
CHST12
CHST8
CHURC1
CISD1
CISD3
CKAP4
CKB
CKMT1A
CKMT1B
CKS1B
CLN8
CLU
CMTM5
CNTFR
COA3
COA4
COA5
COMMD4
COX14
COX16
COX4I1
COX5A
COX6A1
COX6B1
COX7A2L
COX8A
CPXM1
CRYAB
CRYM
CSPG5
CST3
CTHRC1
CTSA
CTSF
CTSZ
CTXN1
CUTA
CXCL14
DBN1
DCHS1
DDT
DHRS13
DOK5
DPM2
DPM3
DUT
DYNLT1
E2F5
EEF1A1
EFCC1
EFEMP2
EID2B
EIF1AX
EIF4A1
ELMO3
ENHO
ENTPD2
EOGT
EPDR1
EPN3
ERLIN2
F3
FABP5
FAM107A
FAM13C
FAM155B
FAM181B
FAM219A
FANCL
FAU
FBXO2
FGF1
FKBP10
FTH1
FUCA1
FUNDC2
FXYD1
FXYD3
G0S2
GAA
GATM
GCSH
GDF11
GDI1
GDPD1
GDPD2
GGH
GM2A
GNG2
GPM6A
GPR155
GPR173
GPR37L1
GPRC5B
GPT
GPX1
GPX7
GRM3
GSN
GSTM2
GSTO1
GSTZ1
GTF2H5
GUK1
HAGHL
HAPLN1
HDHD3
HEPACAM
HES5
HES6
HEXA
HHATL
HIGD1A
HIGD2A
HINT1
HINT2
HIP1R
HOPX
HSBP1
HSPE1
HTRA1
ID1
IDH1
IER3IP1
INSIG1
ITGB4
ITGB5
ITM2B
ITPA
IZUMO4
JOSD2
KAT2B
KCNIP2
LAMTOR2
LAMTOR5
LAPTM4A
LAPTM4B
LCAT
LDB1
LDHB
LENG8
LENG9
LHPP
LIMD2
LIPG
LIX1
LMAN2
LOC728392
LOXL1
LPCAT1
LRRN1
LSM2
LSM4
LSM5
LSM6
LSM7
LSP1
LYRM4
MAGED1
MAGEH1
MALSU1
MANF
MAOB
MAPT
MBD3
MDH1
MDK
MED11
MED28
METRNL
MFAP2
MFGE8
MGST3
MIF
MLC1
MLLT11
MMP1
MOSPD3
MPHOSPH6
MRPL11
MRPL12
MRPL20
MRPL24
MRPL27
MRPL41
MRPL51
MRPL54
MRPL55
MRPS14
MRPS24
MRPS25
MRPS28
MRPS7
MSMO1
MXD3
MXD4
MYL6
MZT1
NAA38
NAGK
NAPRT
NAT14
NCAM1
NDP
NDRG2
NDUFA11
NDUFA13
NDUFA3
NDUFA7
NDUFA8
NDUFAB1
NDUFB3
NDUFB6
NDUFB7
NDUFB8
NDUFB9
NDUFC1
NDUFC2
NDUFS3
NDUFS6
NDUFS8
NDUFV1
NEDD8
NENF
NEU4
NHP2
NINJ1
NIPSNAP3A
NIT2
NKAIN4
NKX2-2
NME1
NOTCH4
NPC2
NPDC1
NREP
NSG1
NT5C
NTRK2
NUDT3
NUDT8
OLIG1
OMG
OSTC
OXLD1
P3H3
PAFAH1B3
PAFAH2
PAQR8
PARD6A
PARD6G
PBXIP1
PCBP4
PCDHB11
PCDHB12
PDCL3
PDE8B
PDIA3
PDIA4
PEA15
PEBP1
PFDN5
PFN1
PFN2
PGLS
PGPEP1
PHB
PHPT1
PHYHIPL
PIGM
PIGX
PLEKHA1
PLEKHB1
PLOD1
PLOD2
PLXNB3
PMP22
PNKD
POLR2F
POLR2G
PON2
POU3F4
PPP1R14B
PPP1R1B
PPP1R3G
PPT2
PRCP
PRDX1
PRDX2
PRDX5
PRELID1
PRMT6
PROCA1
PRUNE2
PSMA2
PSMB1
PSMB3
PSMB4
PSMB5
PSMB6
PSMG4
PTGDS
PTN
PTRH1
PTRHD1
PTTG1
PTTG1IP
PXMP2
RAB11A
RAB31
RAB34
RABAC1
RAMP2
RARB
RBP1
RCC2
REEP2
REEP5
RFTN2
RGCC
RGS19
RGS2
RGS8
RHOC
RNF170
RNF180
RNF38
RNPC3
ROMO1
RPAIN
RPL21
RPL37A
RPLP2
RPN2
RPS15
RPS17
RPS19
RPS19BP1
RPS20
RPS21
RPS27A
RPS29
RPS7
RWDD3
S100A6
S100B
SAT2
SCAMP5
SCAND1
SCN1A
SCRG1
SDF2
SDF2L1
SDHC
SEC11C
SEC22B
SEMA5B
SF3B5
SFT2D1
SFXN3
SKP1
SLC15A2
SLC25A29
SLC25A39
SLC26A4
SLC39A13
SLC39A6
SLC46A3
SLC50A1
SLCO1C1
SMPDL3A
SNRNP25
SNRPD1
SNRPD2
SNX1
SOD2
SPAG8
SPCS2
SRP9
SRSF9
SS18L2
SSBP4
SSR1
SSR2
SSR4
STC1
STMN1
STMN3
STRADB
STUB1
SUMF1
SYBU
SYNGR1
SYNGR2
SYPL1
TAF11
TAGLN3
TAPBP
TBC1D7
TBCB
TEN1
TENM3
TEX264
THBS3
THBS4
THRA
TIMM13
TIMM17A
TIMM17B
TIMM8B
TIMP2
TIMP4
TLCD1
TM2D3
TMA7
TMBIM4
TMED9
TMEM101
TMEM106C
TMEM107
TMEM141
TMEM147
TMEM160
TMEM170B
TMEM203
TMEM208
TMEM230
TMEM234
TMEM256
TMEM38A
TMEM41A
TMEM74B
TMOD2
TMTC2
TNNT1
TPI1
TPRG1L
TRAPPC1
TRAPPC2
TRIM71
TSC22D3
TSC22D4
TSPAN13
TSPAN15
TSPAN7
TSPO
TTC9B
TUBA1A
TUBB2A
TUBB2B
TUSC2
TXN
TXN2
TXNDC15
UBE2Q2
UCHL1
UQCR10
UQCRHL
UQCRQ
UXS1
VDAC3
VEGFB
VKORC1
VMAC
VWA1
WDR83OS
WNT7B
WSCD1
XYLT2
ZCCHC18
ZCCHC3
ZCRB1
ZFP14
ZNF32
ZNF428
ZNF521
ZNHIT1

## Sheet: shared downregulated
Genes downregulated in the absence of FOXO3 in GSCs and aged NSCs
ABCC6
ABCG1
ABHD8
ABLIM3
ACTC1
ADAM19
ADCY10
ALDH1L2
ALOXE3
ALS2
AMDHD1
ANKRD33B
ANO1
ANO9
AP3B1
APLF
ARHGEF3
ARID5B
ARL5B
ARNTL
ASCC2
BANK1
BBS10
BDNF
BEND7
BMS1
C11orf68
C15orf39
C2CD3
C7
C7orf31
CAMSAP3
CAND2
CASC1
CCDC148
CCDC169-SOHLH2
CD22
CD274
CD93
CDCA2
CDH5
CDK6
CDKL2
CDKN2AIP
CEACAM19
CEP95
CFAP53
CFAP69
CITED2
CLDN1
CMTM4
CMTM6
CNTNAP2
CNTNAP3
COG1
CORO7-PAM16
CRP
CRY1
CTSE
CTSS
CYBRD1
DDX58
DEPDC1
DLG3
DMGDH
DMKN
DNAH3
DNAH6
DNAJC25
DNAJC6
DNAL4
DNHD1
DRAM1
DRC1
DSG2
DTWD1
EEFSEC
EGR2
EIF2B2
ELMO1
EML1
ENPP3
ERCC6L
ERI1
F5
FAM53A
FAM83G
FANCM
FARP2
FAS
FAT4
FBXO30
FBXW10
FER
FLVCR2
FRMD3
FSIP2
GALK2
GATA6
GCNT1
GFI1
GRIN2B
GRM8
GTF2F1
HDAC9
HECW2
HELZ2
HEPACAM2
HMCES
HPCAL4
IFI16
IFNLR1
IL15
INPP5B
INTU
IP6K1
IQUB
KCNN1
KDM7A
KIF24
KIF27
KLHL20
LAMP3
LHX6
LMAN1
LMO7
LRP2BP
LRRC8E
LRRK1
LURAP1L
LYN
MACC1
MAP3K14
METTL15
MFSD6
MTO1
MUC20
MYOF
NAF1
NAP1L2
NCAPG
NKAIN2
NLRC4
NOA1
NOL4
NR3C2
NSUN4
NT5DC1
NT5DC3
NTN4
NXF3
OVGP1
OXTR
PAPPA2
PARP12
PARP8
PAWR
PCDH20
PGBD1
PIGW
PIK3R4
PKD1L1
PLCXD2
PNPLA2
PPAT
PRRC2B
PTPN5
PTPRK
RAB27B
RAD51D
RAD54B
RANGAP1
RASEF
REST
RFX1
RGS7
RIC8B
RNF169
SAP130
SCAF8
SCIN
SENP2
SERPINB8
SERTAD4
SH2D3C
SH3BGRL2
SHISA6
SIDT1
SLAIN2
SLC25A25
SLC26A7
SLC29A3
SLC30A2
SLC35F2
SLC7A6
SLITRK6
SNX33
SORD
SP140
SPAG1
SPICE1
STAB1
STARD8
STXBP1
SYNPO2
TAF3
TBC1D5
TBX4
TEAD4
TECRL
TECTA
TEK
TERF2
TICAM1
TJP2
TLE3
TMEM67
TNFAIP3
TOP3B
TRIM21
TRIM35
TRMT44
TTC26
TTC39C
TTI2
UBE2J1
USP39
UVRAG
WDR43
WDR78
WNK4
WNT4
XPO4
ZBBX
ZBTB2
ZBTB40
ZBTB7C
ZC3H7B
ZFAT
ZFP41
ZNF202
ZNF23
ZNF335
ZNF365
ZNF585A
ZNF623
